# Supplementary material for: Comprehensive Expression Analysis of Rice Armadillo Gene Family During Abiotic Stress and Development
Source: DNA Res. 2014 Jan 6;21(3):267–83. doi: 10.1093/dnares/dst056 (PMC4060948; doi:10.1093/dnares/dst056)
Supplement: Supplementary Data [file supp_dst056_dst056supp_table1.xlsx]

## Sheet: Sheet1
Table S1 Gene attributes for the predicted OsARM genes.
Gene Name	TIGR Locus I.D	Putative Function	ESTs	tBLASTx match	Protein length		Hit ID	cDNA Accession	Tigr ID	KOME Clone ID	KOME Clone Name
OsARM1	LOC_Os01g02200.1	armadillo/beta-catenin repeat family protein, putative, expressed	36	At3g03440.1	356		LOC_Os01g02200.1	AK058409 /647288	LOC_Os01g02200.1 /647128	100263	001-015-C05 /647288
OsARM2	LOC_Os01g06470.1	expressed protein	41	At5g03070.1	504		LOC_Os01g02200.1	AK120201 /647288	LOC_Os01g02200.1 /647128	214920	J013037I12 /647288
OsARM3	LOC_Os01g14950.1	importin subunit alpha, putative, expressed	269	At3g06720.2	526		LOC_Os01g06470.1	AK103127 /3046432	LOC_Os01g06470.1 /3046504	213975	J033119N19 /3046432
OsARM4	LOC_Os01g24060.1	importin subunit alpha, putative, expressed	6	At3g06720.2	564		LOC_Os01g06470.1	AK058679 /3046456	LOC_Os01g06470.1 /3046504	100577	001-018-H12 /3046456
OsARM5	LOC_Os01g33869.1	expressed protein	1	At4g14280.1	779		LOC_Os01g14950.1	AK099336 /8381155	LOC_Os01g14950.1 /8381094	209361	J033020P11 /8381155
OsARM6	LOC_Os01g33930.1	expressed protein	2	At3g06210.1	725		LOC_Os01g14950.1	AK068233 /8381115	LOC_Os01g14950.1 /8381094	203839	J013149A11 /8381115
OsARM7	LOC_Os01g34010.1	expressed protein	0	At5g18980.1	777		LOC_Os01g24060.1	AK100070 /13703511	LOC_Os01g24060.1 /13559806	210906	J013169D11 /13703511
OsARM8	LOC_Os01g34080.1	armadillo/beta-catenin-like repeat family protein, expressed	22	At1g23180.1	848		LOC_Os01g24060.1	AK058467 /13708452	LOC_Os01g24060.1 /13559806	100335	001-016-B04 /13708452
OsARM9	LOC_Os01g40340.1	SIT4 phosphatase-associated protein domain containing protein, expressed	55	At1g30470.2	670		LOC_Os01g33869.1	AK058902 /20256800	LOC_Os01g33869.1 /18625075	100826	001-008-B03 /20256800
OsARM10	LOC_Os01g43110.1	expressed protein	3	At5g18980.1	914		LOC_Os01g33869.1	-	LOC_Os01g33869.1 /18625075	-	-
OsPUB3	LOC_Os01g60860.1	spotted leaf 11, putative, expressed	82	At5g01830.1	680		LOC_Os01g33930.1	-	LOC_Os01g33930.1 /18658048	-	-
OsPUB31	LOC_Os01g64570.1	U-box domain-containing protein, putative, expressed	0	At2g35930.1	404		LOC_Os01g33930.1	-	LOC_Os01g33930.1 /18658048	-	-
OsPUB16	LOC_Os01g66130.1	armadillo/beta-catenin repeat family protein, putative, expressed	28	At2g23140.2	796		LOC_Os01g34010.1	-	LOC_Os01g34010.1 /18718900	-	-
OsPUB28	LOC_Os01g67500.1	armadillo/beta-catenin repeat family protein, putative, expressed	32	At1g24330.1	800		LOC_Os01g34080.1	AK105413 /20393950	LOC_Os01g34080.1 /18762225	108261	001-123-H08 /20393950
OsARM11	LOC_Os01g72000.1	armadillo repeat-containing protein, putative, expressed	14	At1g76390.2	672		LOC_Os01g40340.1	AK067338 /24409792	LOC_Os01g40340.1 /22775902	202852	J013100L14 /24409792
OsARM12	LOC_Os01g72600.1	spotted leaf 11, putative, expressed	0	At1g08315.1	329		LOC_Os01g43110.1	AK318608 /26223141	LOC_Os01g43110.1 /24591468	304747	J100078N21 /26223141
OsARM13	LOC_Os02g06530.1	armadillo/beta-catenin repeat family protein, putative, expressed	2	At1g61350.1	535		LOC_Os01g60860.1	AK065307 /36915276	LOC_Os01g60860.1 /35184468	200655	J013002O10 /36915276
OsARM14	LOC_Os02g07190.1	expressed protein	7	At1g31810.1	962		LOC_Os01g64570.1	-	LOC_Os01g64570.1 /37463227	-	-
OsARM15	LOC_Os02g13960.1	spotted leaf 11, putative, expressed	23	At1g29340.1	728		LOC_Os01g66130.1	AK072566 /40138924	LOC_Os01g66130.1 /38408158	208591	J023134O09 /40138924
OsPUB4	LOC_Os02g28720.1	spotted leaf 11, putative, expressed	33	At3g07360.1	467		LOC_Os01g67500.1	AK065658 /40951950	LOC_Os01g67500.1 /39221225	201033	J013038N12 /40951950
OsPUB8	LOC_Os02g28870.1	U-box domain-containing protein, putative, expressed	2	At3g07360.1	586		LOC_Os01g67500.1	AK101205 /40951961	LOC_Os01g67500.1 /39221225	212047	J033030O21 /40951961
OsPUB73	LOC_Os02g29300.1	expressed protein	8	NO MAtCH	690		LOC_Os01g72000.1	AK119342 /43491206	LOC_Os01g72000.1 /41721381	114525	001-131-D10 /43491206
OsARM16	LOC_Os02g33590.1	U-box domain-containing protein, putative, expressed	4	At2g35930.1	442		LOC_Os01g72600.1	-	LOC_Os01g72600.1 /42121474	-	-
OsPUB33	LOC_Os02g33680.1	U-box domain containing protein, expressed	n/a	AT3G18710.1	505		LOC_Os02g06530.1	-	LOC_Os02g06530.1 /3263666	-	-
OsPUB45	LOC_Os02g34410.1	U-box domain-containing protein, putative, expressed	7	At3g19380.1	417		LOC_Os02g07190.1	AK241031 /3696209	LOC_Os02g07190.1 /3694689	300392	J065058G05 /3696209
OsPUB43	LOC_Os02g46500.1	U-box, putative, expressed	3	At3g52450.1	425		LOC_Os02g10900.1	-	LOC_Os02g10900.1 /5785295	-	-
OsPUB36	LOC_Os02g47670.1	bg55, putative, expressed	55	At1g27910.1	770		LOC_Os02g13960.1	AK062592 /7642261	LOC_Os02g13960.1 /7612541	105548	001-100-H03 /7642261
OsPUB29	LOC_Os02g49520.1	armadillo/beta-catenin repeat family protein, putative, expressed	48	At1g68940.1	973		LOC_Os02g28720.1	AK242710 /17729498	LOC_Os02g28720.1 /16975607	302071	J090041C04 /17729498
OsPUB21	LOC_Os02g49950.1	spotted leaf 11, putative, expressed	23	At1g71020.1	637		LOC_Os02g28870.1	AK106789 /17833381	LOC_Os02g28870.1 /17079515	109640	002-116-A04 /17833381
OsPUB9	LOC_Os02g50460.1	immediate-early fungal elicitor protein CMPG1, putative, expressed	11	At1g66160.1	456		LOC_Os02g29300.1	AK103135 /18154208	LOC_Os02g29300.1 /17400342	213983	J033120D14 /18154208
OsPUB40	LOC_Os02g52370.1	armadillo/beta-catenin repeat family protein, putative, expressed	16	At4g33945.1	463		LOC_Os02g33590.1	AK108494 /20808532	LOC_Os02g33590.1 /19975629	111347	002-143-G06 /20808532
OsARM17	LOC_Os03g02580.1	armadillo, putative, expressed	0	At1g01830.1	535		LOC_Os02g33680.1	-	LOC_Os02g33680.1 /20076291	-	-
OsARM18	LOC_Os03g13010.1	U-box domain containing protein, expressed	64	At3g49810.1	459		LOC_Os02g34410.1	-	LOC_Os02g34410.1 /20582403	-	-
OsARM19	LOC_Os03g13740.1	immediate-early fungal elicitor protein CMPG1, putative, expressed	8	At5g37490.1	445		LOC_Os02g46500.1	AK110831 /29208049	LOC_Os02g46500.1 /28346183	113685	002-172-A04 /29208049
OsARM20	LOC_Os03g14090.1	armadillo/beta-catenin repeat family protein, putative, expressed	31	At5g66200.1	646		LOC_Os02g47670.1	AK100727 /29991048	LOC_Os02g47670.1 /29129182	211569	J023117E08 /29991048
OsARM21	LOC_Os03g16460.1	expressed protein	34	At3g09350.1	384		LOC_Os02g47670.1	AK065645 /29991567	LOC_Os02g47670.1 /29129182	201020	J013035E07 /29991567
OsARM22	LOC_Os03g16824.1	spotted leaf 11, putative, expressed	23	At3g46510.1	726		LOC_Os02g47670.1	AK101760 /29991545	LOC_Os02g47670.1 /29129182	212605	J033063P17 /29991545
OsPUB75	LOC_Os03g19462.1	expressed protein	n/a	At2g22125.1	590		LOC_Os02g49520.1	AK065834 /31122707	LOC_Os02g49520.1 /30260841	201219	J013036J09 /31122707
OsPUB41	LOC_Os03g24730.1	expressed protein	24	At5g18980.1	852		LOC_Os02g49520.1	AK120552 /31123338	LOC_Os02g49520.1 /30260841	215271	J013130C13 /31123338
OsARM23	LOC_Os03g24820.1	expressed protein	n/a	NO MAtCH	850		LOC_Os02g49520.1	AK060172 /31126904	LOC_Os02g49520.1 /30260841	102384	006-311-G05 /31126904
OsARM24	LOC_Os03g32100.1	spotted leaf 11, putative, expressed	n/a	NO MAtCH	358		LOC_Os02g49520.1	AK062565 /31124949	LOC_Os02g49520.1 /30260841	105516	001-045-F09 /31124949
OsPUB10	LOC_Os03g45420.1	armadillo/beta-catenin repeat family protein, putative, expressed	26	At1g20780.1	824		LOC_Os02g49950.1	AK102091 /31374059	LOC_Os02g49950.1 /30512153	212938	J033082P22 /31374059
OsARM25	LOC_Os03g60780.1	armadillo/beta-catenin-like repeat containing protein, expressed	71	At3g09350.1	379		LOC_Os02g50460.1	AK243317 /31661985	LOC_Os02g50460.1 /30800118	302678	J100056J12 /31661985
OsARM26	LOC_Os04g25350.1	expressed protein	0	NO MAtCH	72		LOC_Os02g52370.1	AK073828 /32908565	LOC_Os02g52370.1 /32046697	210005	J033068P04 /32908565
OsARM27	LOC_Os04g26050.1	hypothetical protein	0	NO MAtCH	114		LOC_Os02g55920.1	-	LOC_Os02g55920.1 /34224092	-	-
OsARM28	LOC_Os04g28100.1	spotted leaf 11, putative, expressed	10	At3g07360.1	459		LOC_Os02g58460.1	AK101449	LOC_Os02g58460.1 /35741361	212291	J033039M15 /36603232
OsARM29	LOC_Os04g30470.1	U-box domain-containing protein, putative, expressed	0	At3g07360.1	628		LOC_Os02g58460.1	AK106522	LOC_Os02g58460.1 /35741361	109373	002-107-D01
OsPUB24	LOC_Os04g34030.1	U-box domain-containing protein, putative, expressed	0	At2g35930.1	451		LOC_Os03g02580.1	AK100255 /954768	LOC_Os03g02580.1 /954869	211093	J023061F22 /954768
OsARM30	LOC_Os04g34140.1	U-box protein CMPG1, putative, expressed	15	At3g18710.1	451		LOC_Os03g02580.1	AK121611 /948797	LOC_Os03g02580.1 /954869	216330	J033043A05 /948797
OsARM31	LOC_Os04g35680.1	U-box domain containing protein, expressed	2	At1g49780.1	426		LOC_Os03g02720.1	AK073382 /1020458	LOC_Os03g02720.1 /1020456	209509	J033030H10 /1020458
OsARM32	LOC_Os04g41250.1	Armadillo/beta-catenin repeat family protein, putative, expressed	142	At1g67530.2	800		LOC_Os03g07600.1	AK069130 /3866251	LOC_Os03g07600.1 /3865506	204820	J023008H01 /3866251
OsARM33	LOC_Os04g49970.1	U-box, putative, expressed	5	At2g35930.1	421		LOC_Os03g13010.1	AK068218 /7077172	LOC_Os03g13010.1 /7028147	203821	J013146E12 /7077172
OsARM34	LOC_Os04g58920.1	U-box domain-containing protein, putative, expressed	21	At3g52450.1	413		LOC_Os03g13740.1	AK109161 /7488400	LOC_Os03g13740.1 /7439291	112014	002-155-G08 /7488400
OsARM35	LOC_Os05g04890.1	expressed protein	0	NO MAtCH	868		LOC_Os03g14090.1	AK100620 /7704196	LOC_Os03g14090.1 /7655120	211461	J023108F15 /7704196
OsPUB76	LOC_Os05g04914.1	expressed protein	2	At5g18980.1	940		LOC_Os03g14090.1	AK100399 /7704223	LOC_Os03g14090.1 /7655120	211239	J023086N09 /7704223
OsPUB34	LOC_Os05g06350.1	importin subunit alpha, putative, expressed	92	At3g06720.2	534		LOC_Os03g16460.1	AK066433 /9124045	LOC_Os03g16460.1 /9074559	201860	J013059F23 /9124045
OsPUB46	LOC_Os05g14930.1	expressed protein	n/a	NO MAtCH	767		LOC_Os03g16824.1	AK060190 /9381011	LOC_Os03g16824.1 /9328343	102406	001-001-E03 /9381011
OsPUB38	LOC_Os05g14970.1	expressed protein	1	NO MAtCH	507		LOC_Os03g16824.1	AK109303 /9377412	LOC_Os03g16824.1 /9328343	112156	002-188-E02 /9377412
OsPUB27	LOC_Os05g33050.1	ABTB1 - Armadillo repeats with a Bric-a-Brac, Tramtrack, Broad Complex BTB (579-676)domain, expressed	21	At5g19330.1	745		LOC_Os03g16824.1	AK121978 /9377405	LOC_Os03g16824.1 /9328343	216697	J033108K08 /9377405
OsPUB35	LOC_Os05g36360.1	U-box (31-94)domain containing protein, expressed	27	At3g18710.1	452		LOC_Os03g19462.1	-	LOC_Os03g19462.1 /10942929	-	-
OsPUB32	LOC_Os05g39930.1	(278-341 U-box)spotted leaf 11, putative, expressed	83	At5g01830.1	677		LOC_Os03g24520.1	AK060778 /14521999	LOC_Os03g24520.1 /13973719	103075	001-033-C03 /14521999
OsARM36	LOC_Os05g49810.1	armadillo/beta-catenin-like repeat containing protein, expressed	0	At2g27430.1	378		LOC_Os03g24520.1	AK109309 /14522003	LOC_Os03g24520.1 /13973719	112162	002-188-F02 /14522003
OsARM37	LOC_Os06g01304.1	U-box spotted leaf 11, putative, expressed	28	At3g54850.1	611		LOC_Os03g24730.1	AK120364 /14641730	LOC_Os03g24730.1 /14093069	215083	J013068O19 /14641730
OsARM38	LOC_Os06g04560.1	Kinesin motor domain containing protein, expressed	17	At1g12430.1	891		LOC_Os03g24820.1	-	LOC_Os03g24820.1 /14142678	-	-
OsARM39	LOC_Os06g11990.1	(C2 expressed protein	33	At2g22125.1	1125		LOC_Os03g32100.1	-	LOC_Os03g32100.1 /18365938	-	-
OsARM40	LOC_Os06g13080.1	Ubox spotted leaf 11, putative, expressed	4	At5g62560.1	518		LOC_Os03g45420.1	AK066133 /26450086	LOC_Os03g45420.1 /25636669	201542	J013053G17 /26450086
OsARM41	LOC_Os06g13090.1	U-box, armadillo/beta-catenin repeat family protein, putative, expressed	0	At5g62560.1	491		LOC_Os03g45420.1	AK120547 /26450108	LOC_Os03g45420.1 /25636669	215266	J013129M03 /26450108
OsARM42	LOC_Os06g13870.1	(U box 45-108)U-box protein CMPG1, putative, expressed	3	At5g37490.1	453		LOC_Os03g46310.1	AK107693 /27004446	LOC_Os03g46310.1 /26191489	110545	002-132-C02 /27004446
OsPUB44	LOC_Os06g16280.1	expressed protein	0	At1g26170.1	1072		LOC_Os03g47980.1	AK120860 /28087398	LOC_Os03g47980.1 /27269436	215579	J023024G08 /28087398
OsPUB2	LOC_Os06g16410.1	Ubox armadillo/beta-catenin repeat family protein, putative, expressed	13	At1g68940.1	973		LOC_Os03g60780.1	AK061682 /35434834	LOC_Os03g60780.1 /34529149	104373	001-037-A06 /35434834
OsARM43	LOC_Os06g28590.1	Ubox bg55, putative, expressed	23	At1g67530.1	761		LOC_Os03g60780.1	AK101448 /35434829	LOC_Os03g60780.1 /34529149	212290	J033039M12 /35434829
OsPUB12	LOC_Os06g30330.1	U-box domain containing protein, putative, expressed	0	At2g35930.1	182		LOC_Os04g25350.1	-	LOC_Os04g25350.1 /14658471	-	-
OsARM44	LOC_Os06g46550.1	expressed protein	0	At2g45720.2	208		LOC_Os04g26050.1	-	LOC_Os04g26050.1 /15144156	-	-
OsARM45	LOC_Os06g46995.1	armadillo/beta-catenin repeat family protein, putative, expressed	0	At1g61350.1	599		LOC_Os04g28100.1	AK243053 /16813302	LOC_Os04g28100.1 /16418512	302414	J100012P20 /16813302
OsPUB20	LOC_Os06g51130.1	(263-319 u-box )spotted leaf 11, putative, expressed	12	At5g42340.1	621		LOC_Os04g30470.1	-	LOC_Os04g30470.1 /18028932	-	-
OsPUB19	LOC_Os07g18580.1	expressed protein	0	At1g60190.1	248		LOC_Os04g34030.1	-	LOC_Os04g34030.1 /20438188	-	-
OsPUB39	LOC_Os07g34840.1	expressed protein	0	At1g60190.1	199		LOC_Os04g34140.1	AK121255 /20913685	LOC_Os04g34140.1 /20518897	215974	J023102B22 /20913685
OsARM46	LOC_Os07g35960.1	expressed protein	0	At5g18980.1	996		LOC_Os04g35680.1	AK121647 /21968488	LOC_Os04g35680.1 /21573712	216366	J033058N21 /21968488
OsPUB22	LOC_Os07g36470.1	vacuolar ATP synthase subunit H, putative, expressed	0	At3g42050.1	315		LOC_Os04g41250.1	AK100423 /24970861	LOC_Os04g41250.1 /24286570	211263	J023088B15 /24970861
OsPUB74	LOC_Os07g37350.1	armadillo/beta-catenin repeat family protein, putative, expressed	41	At1g61350.1	587		LOC_Os04g49970.1	AK070506 /30308384	LOC_Os04g49970.1 /29624093	206307	J023050H20 /30308384
OsARM47	LOC_Os07g37410.1	expressed protein	0	At2g35930.1	293		LOC_Os04g58920.1	AK108418 /35553753	LOC_Os04g58920.1 /34869351	111271	002-142-H10 /35553753
OsARM48	LOC_Os07g39590.1	spotted leaf 11, putative, expressed	57	At4g16490.1	467		LOC_Os05g03100.1	-	LOC_Os05g03100.1 /1223947	-	-
OsARM49	LOC_Os07g45370.1	expressed protein	5	At5g18980.1	812		LOC_Os05g04890.1	-	LOC_Os05g04890.1 /2351548	-	-
OsPUB13	LOC_Os07g45460.1	expressed protein	0	At5g18980.1	849		LOC_Os05g04914.1	-	LOC_Os05g04914.1 /2363717	-	-
OsARM50	LOC_Os07g45480.1	expressed protein	0	At5g18980.1	901		LOC_Os05g06350.1	AK120498 /3251086	LOC_Os05g06350.1 /3251056	215217	J013121O08 /3251086
OsARM51	LOC_Os07g45490.1	expressed protein	0	At5g18980.1	964		LOC_Os05g06350.1	-	LOC_Os05g06350.1 /3251056	-	-
OsARM52	LOC_Os07g45510.1	expressed protein	1	At5g18980.1	964		LOC_Os05g14930.1	-	LOC_Os05g14930.1 /8475331	-	-
OsARIA	LOC_Os07g45550.1	expressed protein	0	At5g18980.1	997		LOC_Os05g14970.1	-	LOC_Os05g14970.1 /8491993	-	-
OsARM53	LOC_Os07g45560.1	expressed protein	0	At5g18980.1	1825		LOC_Os05g14970.1	-	LOC_Os05g14970.1 /8491993	-	-
OsARM54	LOC_Os07g45570.1	expressed protein	167	At3g06210.1	955		LOC_Os05g33050.1	AK241913 /19426990	LOC_Os05g33050.1 /19305972	301274	J075062D24 /19426990
OsARM55	LOC_Os07g45780.1	expressed protein	0	At5g18980.1	713		LOC_Os05g36360.1	AK121082 /21583180	LOC_Os05g36360.1 /21462606	215801	J023063H22 /21583180
OsARM56	LOC_Os07g45970.1	retrotransposon protein, putative, unclassified, expressed	0	At3g24255.1	1736		LOC_Os05g39930.1	AK099529 /23560910	LOC_Os05g39930.1 /23400651	210364	J013031J19 /23560910
OsARM57	LOC_Os07g46030.1	expressed protein	1	At5g18980.1	970		LOC_Os05g49810.1	-	LOC_Os05g49810.1 /28523016	-	-
OsARM58	LOC_Os07g46060.1	expressed protein	4	At5g18980.1	1122		LOC_Os06g01304.1	-	LOC_Os06g01304.1 /184692	-	-
OsARM59	LOC_Os07g46080.1	expressed protein	0	At3g06210.1	881		LOC_Os06g01304.1	AK071080 /184697	LOC_Os06g01304.1 /184692	206931	J023078K06 /184697
OsARM60	LOC_Os07g46090.1	expressed protein	0	At5g18980.1	890		LOC_Os06g04560.1	AK242714 /1972537	LOC_Os06g04560.1 /1972530	302075	J090041P11 /1972537
OsARM61	LOC_Os07g46130.1	expressed protein	0	At3g06210.1	825		LOC_Os06g11990.1	AK105686 /6400518	LOC_Os06g11990.1 /6400420	108535	001-201-B10 /6400518
OsARM62	LOC_Os07g48880.3	importin subunit alpha-1b, putative, expressed	8	At3g06720.2	456		LOC_Os06g13080.1	-	LOC_Os06g13080.1 /7180649	-	-
OsARM63	LOC_Os08g01900.1	U-box armadillo/beta-catenin repeat family protein, putative, expressed	39	At2g23140.2	824		LOC_Os06g13090.1	-	LOC_Os06g13090.1 /7185602	-	-
OsARM64	LOC_Os08g04470.1	U box protein 8, putative, expressed	6	At4g21350.1	361		LOC_Os06g13870.1	-	LOC_Os06g13870.1 /7708066	-	-
OsARM65	LOC_Os08g25440.1	expressed protein	0	NO MAtCH	433		LOC_Os06g16280.1	AK242109 /9265840	LOC_Os06g16280.1 /9266069	301470	J075145I24 /9265840
OsARM66	LOC_Os08g32060.1	U-box spotted leaf 11, putative, expressed	2	At1g60190.1	690		LOC_Os06g16410.1	AK110058 /9367200	LOC_Os06g16410.1 /9367197	112912	002-160-D07 /9367200
OsARM67	LOC_Os08g32610.1	armadillo/beta-catenin repeat family protein, putative, expressed	8	At5g62560.1	585		LOC_Os06g28590.1	AK066627 /17141258	LOC_Os06g28590.1 /16263256	202065	J013072C11 /17141258
OsARM68	LOC_Os08g37570.1	U-box spotted leaf 11, putative, expressed	19	At5g42340.1	642		LOC_Os06g30330.1	-	LOC_Os06g30330.1 /17518054	-	-
OsARM69	LOC_Os08g43500.1	armadillo/beta-catenin repeat family protein, putative, expressed	7	At4g34940.1	646		LOC_Os06g46550.1	-	LOC_Os06g46550.1 /28265806	-	-
OsARM70	LOC_Os09g05030.1	armadillo/beta-catenin-like repeat family protein, expressed	26	At2g05810.2	583		LOC_Os06g46995.1	AK240720 /29375540	LOC_Os06g46995.1 /28497522	300081	J043024O06 /29375540
OsARM71	LOC_Os09g21120.1	U-box armadillo/beta-catenin repeat family protein, putative, expressed	17	At1g10560.1	712		LOC_Os06g51130.1	-	LOC_Os06g51130.1 /30923199	-	-
OsARM72	LOC_Os09g21740.1	Ubox armadillo/beta-catenin repeat family protein, putative, expressed	11	At5g65200.1	547		LOC_Os07g18580.1	-	LOC_Os07g18580.1 /10987761	-	-
OsARM73	LOC_Os09g25000.1	spotted leaf 11, putative, expressed	4	At4g31890.2	488		LOC_Os07g34840.1	-	LOC_Os07g34840.1 /20880206	-	-
OsARM74	LOC_Os09g33780.1	expressed protein	7	At3g51980.1	410		LOC_Os07g35960.1	-	LOC_Os07g35960.1 /21512069	-	-
OsARM75	LOC_Os09g36550.1	armadillo/beta-catenin repeat family protein, putative, expressed	0	At5g66200.1	738		LOC_Os07g36465.1	AK104331	LOC_Os07g36465.1 /21815575	103031	001-032-D11
OsPUB56	LOC_Os10g03440.1	Ubox avr9/Cf-9 rapidly elicited protein 74, putative, expressed	0	At5g37490.1	460		LOC_Os07g36465.1	AK067714	LOC_Os07g36465.1 /21815575	203262	J013120K21 /22476751
OsPUB30	LOC_Os10g05730.2	armadillo/beta-catenin repeat family protein, putative, expressed	35	At5g66200.1	660		LOC_Os07g36470.1	AK067714	LOC_Os07g36470.1 /21818394	203262	J013120K21 /22476751
OsARM76	LOC_Os10g06670.1	U-box protein, putative, expressed	0	At2g35930.1	146		LOC_Os07g36470.1	AK104331	LOC_Os07g36470.1 /21818394	103031	001-032-D11
OsPUB5	LOC_Os10g26660.1	expressed protein	21	At1g14300.1	345		LOC_Os07g37350.1	AK101241 /23030438	LOC_Os07g37350.1 /22369227	212083	J033031P12 /23030438
OsPUB17	LOC_Os10g37850.1	armadillo, putative, expressed	1	At2g45720.2	575		LOC_Os07g37410.1	-	LOC_Os07g37410.1 /22413797	-	-
OsPUB14	LOC_Os10g41360.1	ARABIDILLO-1, putative, expressed	51	At3g60350.1	570		LOC_Os07g39590.1	AK058404	LOC_Os07g39590.1 /23720779	100256	001-015-B09 /24381930
OsARM77	LOC_Os11g06000.1	expressed protein	0	NO MAtCH	126		LOC_Os07g39590.1	AK059561	LOC_Os07g39590.1 /23720779	101572	001-029-H02
OsARM78	LOC_Os11g08090.1	C2 ; expressed protein	14	At2g22125.1	2117		LOC_Os07g39630.1	AK103268 /24413265	LOC_Os07g39630.1 /23752114	214116	J033124H02 /24413265
OsPUB6	LOC_Os11g11650.1	expressed protein	0	At1g60200.1	844		LOC_Os07g41900.1	-	LOC_Os07g41900.1 /25099406	-	-
OsPUB18	LOC_Os11g30790.1	expressed protein	2	At4g14280.1	683		LOC_Os07g45280.1	AK065269 /27674351	LOC_Os07g45280.1 /27013197	200610	J013002K24 /27674351
OsARM79	LOC_Os11g31590.1	armadillo, putative, expressed	1	At5g50900.1	475		LOC_Os07g45370.1	AK111216 /27719128	LOC_Os07g45370.1 /27057614	114070	002-179-B05 /27719128
OsARM80	LOC_Os11g34364.1	armadillo/beta-catenin-like repeat containing protein, expressed	4	At5g37290.1	176		LOC_Os07g45460.1	-	LOC_Os07g45460.1 /27116453	-	-
OsARM81	LOC_Os11g41990.1	armadillo/beta-catenin-like repeat family protein, expressed	81	At1g51350.1	701		LOC_Os07g45480.1	-	LOC_Os07g45480.1 /27131417	-	-
OsPUB42	LOC_Os11g42360.1	expressed protein	0	At5g50900.1	213		LOC_Os07g45480.1	-	LOC_Os07g45480.1 /27131417	-	-
OsARM82	LOC_Os12g06410.1	U-box domain-containing protein, putative, expressed	0	At3g11840.1	437		LOC_Os07g45490.1	-	LOC_Os07g45490.1 /27140252	-	-
OsARM83	LOC_Os12g16080.1	expressed protein	32	At4g01985.1	845		LOC_Os07g45510.1	-	LOC_Os07g45510.1 /27149272	-	-
OsARM84	LOC_Os12g17880.1	U-box ;armadillo/beta-catenin repeat protein-related, putative, expressed	21	At1g20780.1	843		LOC_Os07g45550.1	-	LOC_Os07g45550.1 /27171217	-	-
OsARM85	LOC_Os12g17900.1	Ubox armadillo/beta-catenin repeat family protein, putative, expressed	37	At1g76390.2	806		LOC_Os07g45560.1	-	LOC_Os07g45560.1 /27177892	-	-
ORYZADILLO	LOC_Os12g18690.1	expressed protein	0	NO MAtCH	586		LOC_Os07g45560.1	-	LOC_Os07g45560.1 /27177892	-	-
OsARM86	LOC_Os12g18729.1	expressed protein	101	At5g18980.1	909		LOC_Os07g45560.1	-	LOC_Os07g45560.1 /27177892	-	-
OsARM87	LOC_Os12g18780.1	expressed protein	0	At1g61350.1	307		LOC_Os07g45570.1	AK067435 /27857887	LOC_Os07g45570.1 /27196505	202955	J013104L16 /27857887
OsARM88	LOC_Os12g26390.1	expressed protein	0	At3g06210.1	646		LOC_Os07g45570.1	AK098888	LOC_Os07g45570.1 /27196505	200383	J013001L03
OsARM89	LOC_Os12g26720.1	armadillo, putative, expressed	0	At5g50900.1	189		LOC_Os07g45570.1	AK067278	LOC_Os07g45570.1 /27196505	202785	J013098H22 /27857872
OsARM90	LOC_Os12g34360.1	expressed protein	5	At5g18980.1	822		LOC_Os07g45570.1	AK062101 /27861008	LOC_Os07g45570.1 /27196505	104998	001-045-A08 /28150738
OsARM91	LOC_Os12g36270.1	expressed protein	13	At5g18980.1	787		LOC_Os07g45780.1	-	LOC_Os07g45780.1 /27329322	-	-
OsARM92	LOC_Os12g36310.1	expressed protein	0	At3g02450.1	805		LOC_Os07g45970.1	-	LOC_Os07g45970.1 /27427442	-	-
OsARM93	LOC_Os12g36350.1	expressed protein	0	At4g11430.1	720		LOC_Os07g46030.1	AK240723 /28128965	LOC_Os07g46030.1 /27467811	300084	J043027I23 /28128965
OsPUB37	LOC_Os12g36420.1	expressed protein	0	At3g06210.1	788		LOC_Os07g46060.1	-	LOC_Os07g46060.1 /27485577	-	-
OsARM94	LOC_Os12g36440.1	expressed protein	0	At5g18980.1	846		LOC_Os07g46060.1	-	LOC_Os07g46060.1 /27485577	-	-
OsPUB25	LOC_Os12g36490.1	expressed protein	45	At5g18980.1	834		LOC_Os07g46080.1	-	LOC_Os07g46080.1 /27500843	-	-
OsPUB23	LOC_Os12g38210.1	u box 157-220 spotted leaf 11, putative, expressed	37	At3g46510.1	575		LOC_Os07g46090.1	-	LOC_Os07g46090.1 /27509012	-	-
OsARM95	LOC_Os12g36590.1	retrotransposon protein, putative, unclassified, expressed	0	NO MAtCH	1050		LOC_Os07g46130.1	-	LOC_Os07g46130.1 /27527559	-	-
OsARM96	LOC_Os03g07600.1	calcium-binding protein, putative, expressed	0	At5g47540.1	358		LOC_Os07g46130.1	-	LOC_Os07g46130.1 /27527559	-	-
OsARM97	LOC_Os07g39630.1	calcium-binding protein, putative, expressed	68	At5g47540.1	336		LOC_Os07g46130.1	-	LOC_Os07g46130.1 /27527559	-	-
OsARM98	LOC_Os02g10900.1	NB-ARC domain containing protein, expressed	0	NO MAtCH	1040		LOC_Os07g48880.1	AK099611 /29908626	LOC_Os07g48880.1 /29246392	210446	J013049L13 /29908626
OsARM99	LOC_Os02g55920.1	expressed protein	1	At4g01985.1	405		LOC_Os07g48880.1	AK068325 /29907997	LOC_Os07g48880.1 /29246392	203940	J013146I03 /29907997
OsARM100	LOC_Os02g58460.1	beta-catenin-like protein 1, putative, expressed	23	At3g02710.1	516		LOC_Os08g01900.1	AK102080	LOC_Os08g01900.1 /550574	212927	J033082K05
OsARM101	LOC_Os03g02720.1	expressed protein	19	At4g00231.1	463		LOC_Os08g01900.1	AK106557	LOC_Os08g01900.1 /550574	109408	002-109-A01 /550574
OsARM102	LOC_Os03g24520.2	Mo25, putative, expressed	30	At5g18940.2	192		LOC_Os08g04470.1	AK101460 /2194444	LOC_Os08g04470.1 /2194444	212302	J033040E12 /2194444
OsARM103	LOC_Os03g46310.1	expressed protein	5	At3g56210.4	232		LOC_Os08g25440.1	-	LOC_Os08g25440.1 /15481647	-	-
OsARM104	LOC_Os03g47980.1	expressed protein	4	At5g22820.1	620		LOC_Os08g25440.1	-	LOC_Os08g25440.1 /15481647	-	-
OsARM105	LOC_Os05g03100.1	HECT-domain domain containing protein, expressed	4	At5g02880.1	1203		LOC_Os08g32060.1	-	LOC_Os08g32060.1 /19872553	-	-
OsARM106	LOC_Os07g36465.1	vacuolar ATP synthase subunit H, putative, expressed	n/a	At3g42050.1	111		LOC_Os08g32610.1	-	LOC_Os08g32610.1 /20193017	-	-
OsARM107	LOC_Os07g41900.1	expressed protein	16	At3g22990.1	460		LOC_Os08g37570.1	AK072890 /23881746	LOC_Os08g37570.1 /23791027	208954	J023150E23 /23881746
OsARM108	LOC_Os07g45280.1	Mo25, putative, expressed	26	At5g18940.1	337		LOC_Os08g43500.1	AK070951 /27599201	LOC_Os08g43500.1 /27508479	206796	J023075G04 /27599201
OsPUB11 (SPL11)	LOC_Os12g35360.1	vesicle tethering family protein, putative, expressed	21	At3g27530.1	929		LOC_Os09g05030.1	AK108591 /2704199	LOC_Os09g05030.1 /2702213	111444	002-146-D03 /2704199
OsARM109	LOC_Os12g43100.1	HEAT_2 ,6 rpts,deoxyhypusine hydroxylase, putative, expressed	37	At3g58180.1	302		LOC_Os09g05030.1	AK102074 /2702216	LOC_Os09g05030.1 /2702213	212921	J033082G22 /2702216
							LOC_Os09g21120.1	-	LOC_Os09g21120.1 /12745533	-	-
							LOC_Os09g21740.1	AK243643 /13821153	LOC_Os09g21740.1 /13163075	303004	J100088B02 /13821153
							LOC_Os09g25000.1	-	LOC_Os09g25000.1 /14937229	-	-
							LOC_Os09g33780.1	AK059516 /20649525	LOC_Os09g33780.1 /19943043	101522	001-029-B12 /20649525
							LOC_Os09g36550.1	-	LOC_Os09g36550.1 /21081998	-	-
							LOC_Os10g03440.1	-	LOC_Os10g03440.1 /1467709	-	-
							LOC_Os10g05730.1	AK105620 /2884271	LOC_Os10g05730.1 /2884270	108469	001-200-C05 /2884271
							LOC_Os10g05730.1	AK120943 /2886364	LOC_Os10g05730.1 /2884270	215662	J023037M05 /2886364
							LOC_Os10g06670.1	-	LOC_Os10g06670.1 /3458136	-	-
							LOC_Os10g26660.1	AK065034	LOC_Os10g26660.1 /13848692	200330	J013001H04
							LOC_Os10g26660.1	AK065200	LOC_Os10g26660.1 /13848692	200526	J013002E22 /14417116
							LOC_Os10g37850.1	AK288452 /20760461	LOC_Os10g37850.1 /20193701	304086	J090034P18 /20760461
							LOC_Os10g41360.1	AK072816 /22724774	LOC_Os10g41360.1 /22156100	208872	J023143J11 /22724774
							LOC_Os11g06000.1	-	LOC_Os11g06000.1 /2826425	-	-
							LOC_Os11g08090.1	-	LOC_Os11g08090.1 /4229362	-	-
							LOC_Os11g11650.1	-	LOC_Os11g11650.1 /6472717	-	-
							LOC_Os11g30790.1	AK066621 /20079271	LOC_Os11g30790.1 /17468194	202059	J013069F04 /20079271
							LOC_Os11g31590.1	-	LOC_Os11g31590.1 /17998079	-	-
							LOC_Os11g34364.1	AK241788 /22367078	LOC_Os11g34364.1 /19675119	301149	J065207I24 /22367078
							LOC_Os11g41990.1	AK062181 /27445391	LOC_Os11g41990.1 /24779622	105096	001-046-D09 /27445391
							LOC_Os11g42360.1	-	LOC_Os11g42360.1 /25031680	-	-
							LOC_Os12g06410.1	-	LOC_Os12g06410.1 /3067761	-	-
							LOC_Os12g16080.1	AK060733 /9187284	LOC_Os12g16080.1 /9169093	103020	001-032-A09 /9187284
							LOC_Os12g16080.1	AK101180 /9187203	LOC_Os12g16080.1 /9169093	-	-
							LOC_Os12g17880.1	AK099846 /10261638	LOC_Os12g17880.1 /10251493	210682	J013109F13 /10261638
							LOC_Os12g17880.1	AK066847 /10261669	LOC_Os12g17880.1 /10251493	202304	J013075H16 /10261669
							LOC_Os12g17900.1	AK102429 /10288529	LOC_Os12g17900.1 /10278316	213277	J033093H07 /10288529
							LOC_Os12g18690.1	-	LOC_Os12g18690.1 /10797037	-	-
							LOC_Os12g18729.1	AK100362 /10830052	LOC_Os12g18729.1 /10819900	211202	J023083M12 /10830052
							LOC_Os12g18729.1	AK072022 /10838560	LOC_Os12g18729.1 /10819900	207972	J013105F11 /10838560
							LOC_Os12g18729.1	AK103843 /10830057	LOC_Os12g18729.1 /10819900	214698	J033148J12 /10830057
							LOC_Os12g18729.1	AK121318 /10830061	LOC_Os12g18729.1 /10819900	216037	J023113P04 /10830061
							LOC_Os12g18780.1	-	LOC_Os12g18780.1 /10871779	-	-
							LOC_Os12g26390.1	-	LOC_Os12g26390.1 /15418872	-	-
							LOC_Os12g26720.1	-	LOC_Os12g26720.1 /15659351	-	-
							LOC_Os12g34360.1	-	LOC_Os12g34360.1 /20795523	-	-
							LOC_Os12g35360.1	-	LOC_Os12g35360.1 /21460370	-	-
							LOC_Os12g36270.1	AK065912 /22362257	LOC_Os12g36270.1 /22180427	201304	J013043P10 /22362257
							LOC_Os12g36310.1	-	LOC_Os12g36310.1 /22196436	-	-
							LOC_Os12g36310.1	-	LOC_Os12g36310.1 /22196436	-	-
							LOC_Os12g36350.1	-	LOC_Os12g36350.1 /22218928	-	-
							LOC_Os12g36420.1	-	LOC_Os12g36420.1 /22254353	-	-
							LOC_Os12g36420.1	-	LOC_Os12g36420.1 /22254353	-	-
							LOC_Os12g36440.1	-	LOC_Os12g36440.1 /22263065	-	-
							LOC_Os12g36490.1	AK106238 /22477326	LOC_Os12g36490.1 /22294673	109088	002-100-C08 /22477326
							LOC_Os12g36490.1	AK063993 /22476537	LOC_Os12g36490.1 /22294673	107021	001-124-E09 /22476537
							LOC_Os12g36490.1	AK102750 /22476564	LOC_Os12g36490.1 /22294673	213598	J033106K19 /22476564
							LOC_Os12g36590.1	-	LOC_Os12g36590.1 /22370256	-	-
							LOC_Os12g38210.1	AK105835 /23616604	LOC_Os12g38210.1 /23434650	108684	001-203-E11 /23616604
							LOC_Os12g43100.1	AK059924 /26908064	LOC_Os12g43100.1 /26725980	102014	006-209-H09 /26908064
