# Supplementary material for: Comprehensive Expression Analysis of Rice Armadillo Gene Family During Abiotic Stress and Development
Source: DNA Res. 2014 Jan 6;21(3):267–83. doi: 10.1093/dnares/dst056 (PMC4060948; doi:10.1093/dnares/dst056)
Supplement: Supplementary Data [file supp_dst056_dst056supp_table2.xlsx]

## Sheet: Sheet1
Table S2 Segmental and Tandem Duplication in OsARMs.
Gene	Description	Chromosome No	Gene	Description			Tandem duplicated genes of Armadillo gene family in Oryza sativa
OsPUB31	U-box domain-containing protein, putative, expressed	1	OsPUB34	U-box domain-containing protein, putative	4		OsARM61	OsARM102	OsARM40
OsPUB3	spotted leaf 11, putative, expressed	1	OsPUB2	spotted leaf 11, putative, expressed	5		OsARM62	OsARM103	OsARM41
OsARM9	SIT4 phosphatase-associated protein domain containing protein, expressed	1	LOC_Os05g51490.1	SIT4 phosphatase-associated protein domain containing protein, expressed	5		OsARM63	OsARM104	2
OsARM85	armadillo, putative, expressed	10	OsARM20	armadillo, putative	3		OsARM64	OsARM105	OsPUB20
OsPUB37	U-box domain-containing protein, putative, expressed	12	OsPUB34	U-box domain-containing protein, putative	4		OsARM65	OsARM106	OsPUB19
OsPUB33	U-box domain-containing protein, putative, expressed	2	OsPUB34	U-box domain-containing protein, putative	4		OsARM66	OsARM107	2
OsPUB45	U-box domain containing protein, expressed	2	OsPUB46	U-box protein CMPG1, putative, expressed	4		OsARM67	6
OsPUB36	U-box, putative, expressed	2	OsPUB35	U-box, putative, expressed	4		OsARM68	OsPUB25
OsARM13	armadillo/beta-catenin repeat family protein, putative, expressed	2	OsARM49	armadillo/beta-catenin repeat family protein, putative, expressed	6		8	OsPUB23
OsPUB21	armadillo/beta-catenin repeat family protein, putative, expressed	2	OsPUB22	armadillo/beta-catenin repeat family protein, putative, expressed	6		OsARIA	2
OsPUB40	immediate-early fungal elicitor protein CMPG1, putative, expressed	2	OsPUB39	U-box protein CMPG1, putative, expressed	6		OsARM53	OsARM95
OsARM33	hypothetical protein	4	OsARM34	hypothetical protein	4		2	OsARM96
OsARM77	armadillo/beta-catenin repeat family protein, putative, expressed	8	OsARM81	armadillo/beta-catenin repeat family protein, putative, expressed	9		OsARM70	OsARM97
OsARM39	Imp-alpha/8 Arm repeats	5	OsARM4	importin subunit alpha, putative, expressed	1		OsARM71	3
OsPUB5	UND/ SPL11/3Arm repeats	8	OsPUB6	armadillo/beta-catenin repeat family protein,U-box putative, expressed	9		OsARM72
OsPUB17	3 Arm repeats/U-box	8	OsPUB18	(49-109 Ubox)armadillo/beta-catenin repeat family protein, putative, expressed	9		OsARM73
							OsARM74
							5
							OsARM54
							OsARM55
