# Supplementary material for: Comprehensive Expression Analysis of Rice Armadillo Gene Family During Abiotic Stress and Development
Source: DNA Res. 2014 Jan 6;21(3):267–83. doi: 10.1093/dnares/dst056 (PMC4060948; doi:10.1093/dnares/dst056)
Supplement: Supplementary Data [file supp_dst056_dst056supp_table3.xlsx]

## Sheet: Sheet1
Table S3 Segmental and Tandem Duplication in AtARMs.
Segmentally duplicated genes of Armadillo gene family in Arabidopsis thaliana									Tandem duplicated genes of Armadillo gene family in Arabidopsis thaliana
block name	gene1	age class	length aa gene1	gene2	length aa gene2	sequence identity	expect	Ks
102000300740	At1g01830	old	571	At2g45720	553	0.62	3.1e-134	2.8038	AT3G01400.1
101123907580	At1g22870	recent	811	At1g71410	909	0.71	1.4e-188	0.6297	AT3G01450.1
101123907580	At1g23030	recent	612	At1g71020	628	0.77	9.7e-186	0.9411
105451100840	At1g66160	recent	431	At5g37490	435	0.56	5.1e-84	1.322	AT3G08943.1
101123907580	At1g20780	recent	801	At1g76390	811	0.77	0	0.7877	AT3G08947.1
205147000590	At2g23140	old	924	At5g67340	698	0.48	7.3e-115	3.7996	AT3G08960.1
305047000430	At3g06210	recent	840	At5g18980	835	0.8	0	0.6785
203257711080	At2g44900	recent	930	At3g60350	928	0.81	0	0.74	AT5G18320.1
204153002470	At2g25130	recent	468	At4g31890	518	0.71	7.6e-117	1.1213	AT5G18330.1
305000103160	At3g01450	recent	326	At5g14790	346	0.69	1.6e-90	0.707	AT5G18340.1
305312701110	At3g47820	recent	509	At5g62560	559	0.72	4.9e-144	0.8502
505069001350	At5g09800	recent	409	At5g64660	420	0.7	3.7e-109	0.8345	AT5G62560.1
305331801560	At3g49810	recent	480	At5g65920	444	0.81	3.3e-134	1.1154	AT5G62580.1
