# Supplementary material for: Comprehensive Expression Analysis of Rice Armadillo Gene Family During Abiotic Stress and Development
Source: DNA Res. 2014 Jan 6;21(3):267–83. doi: 10.1093/dnares/dst056 (PMC4060948; doi:10.1093/dnares/dst056)
Supplement: Supplementary Data [file supp_dst056_dst056supp_table4.xlsx]

## Sheet: Sheet1
Table S4. Estimation of the age of segmentally duplicated Armadillo genes in A. thaliana and O. sativa.
Estimation of the age of segmentally duplicated OsARM genes in O. Sativa
Duplicated OsARM gene 1	Duplicated OsARM gene 2	Ks	Ka	Ka/Ks	Age (MYA)
OsPUB31	OsPUB34	0.6039	0.4563	0.755589	46.45
OsPUB3	OsPUB2	0.5428	0.1513	0.27874	41.75
OsARM85	OsARM20	0.4678	0.1145	0.244763	35.98
OsPUB36	OsPUB35	0.4874	0.1952	0.400492	37.49
OsARM13	OsARM49	1.1525	0.2787	0.241822	88.65
OsPUB21	OsPUB22	0.8134	0.2184	0.268503	62.56
OsARM33	OsARM34	0.0598	0.0196	0.327759	4.6
OsARM77	OsARM81	0.6827	0.1604	0.234949	52.51
Duplicated AtARM gene 1	Duplicated AtARM gene 2	Ks	Ka	Ka/Ks	Age (MYA)
At1g01830	At2g45720	1.6564	0.2921	0.176346	55.21
At1g22870	At1g71410	0.5364	0.0984	0.183445	17.88
At1g23030	At1g71020	0.7871	0.1238	0.157286	26.23
At1g20780	At1g76390	0.673	0.1292	0.191976	22.43
At3g06210	At5g18980	0.6224	0.1053	0.169184	20.74
At2g44900	At3g60350	0.5353	0.1043	0.194844	17.84
At2g25130	At4g31890	0.7929	0.1268	0.159919	26.43
At3g01450	At5g14790	0.6145	0.1655	0.269325	20.48
At3g47820	At5g62560	0.5938	0.1629	0.274335	19.79
At5g09800	At5g64660	0.715	0.1732	0.242238	23.83
At3g49810	At5g65920	0.7186	0.1024	0.142499	23.95
