# Supplementary material for: Comprehensive Expression Analysis of Rice Armadillo Gene Family During Abiotic Stress and Development
Source: DNA Res. 2014 Jan 6;21(3):267–83. doi: 10.1093/dnares/dst056 (PMC4060948; doi:10.1093/dnares/dst056)
Supplement: Supplementary Data [file supp_dst056_dst056supp_table5.xlsx]

## Sheet: Sheet2
Table S5. Microarray expression data for OsARMs under three abiotic stress conditions.
	Regulation
OsARM Locus ID	COLD	p value	DROUGHT	p value	SALT	p value
LOC_Os04g41250.1	1.00623	0.544607	0.998249	0.7403	0.985584	0.272219
LOC_Os02g58460.1	0.760598	0.1302	0.83166	0.191553	0.740261	0.0851019
LOC_Os07g45370.1	1.13164	0.192583	0.51121	0.00122658	0.691105	0.173114
LOC_Os06g01304.1	1.37281	0.0244819	1.45447	0.00820757	1.12413	0.213631
LOC_Os12g17880.1	1.45051	0.319206	0.896725	0.534694	0.766322	0.156874
LOC_Os02g47670.1	1.20919	0.336934	0.753778	0.169156	1.36629	0.0914016
LOC_Os03g07600.1	2.10251	0.00171273	1.50892	0.0132858	0.760257	0.114497
LOC_Os07g36470.1	1.13928	0.114038	1.52098	0.00208815	1.20819	0.0527807
LOC_Os03g16460.1	0.906934	0.265837	0.914393	0.353721	1.25234	0.117231
LOC_Os05g36360.1	0.713079	0.0298949	0.316274	0.00338329	0.840184	0.0505882
LOC_Os02g49950.1	1.26818	0.0428125	0.479396	0.0036867	0.545542	0.00432981
LOC_Os02g28720.1	1.88788	0.000324579	2.98424	0.000660534	1.9631	0.00199947
LOC_Os01g02200.1	0.751758	0.000609907	1.90702	0.00138969	2.3553	0.00753082
LOC_Os01g66130.1	1.50146	0.0353515	1.80348	0.00362164	1.63098	0.012026
LOC_Os01g06470.1	1.35997	0.0226269	1.19481	0.101283	1.33099	0.0237572
LOC_Os12g36270.1	0.968956	0.852403	0.773848	0.198697	0.808134	0.24701
LOC_Os12g16080.1	1.60767	0.375026	0.565711	0.00922334	0.747583	0.173499
LOC_Os07g48880.1	1.02704	0.189448	1.00137	0.83214	1.02851	0.363664
LOC_Os03g24520.1	1.09729	0.0802109	0.722196	0.0200171	0.6609	0.00360654
LOC_Os11g08090.1	0.797724	0.065256	0.311235	0.000185013	0.411798	7.67376e-05
LOC_Os03g45420.1	0.675886	0.00567718	0.994487	0.92483	0.757424	0.0155304
LOC_Os10g05730.1	0.772998	0.410812	2.49782	0.0212206	0.765456	0.398009
LOC_Os10g26660.1	1.11471	0.315412	0.779932	0.111398	0.749096	0.0874657
LOC_Os12g18729.1	0.906628	0.498492	0.612064	0.037736	1.05403	0.588444
LOC_Os06g16280.1	0.922953	0.5452	0.380697	0.0144991	0.459926	0.0080176
LOC_Os03g16824.1	1.07356	0.649079	0.728786	0.177228	0.924953	0.629719
LOC_Os08g37570.1	1.00955	0.365946	0.989267	0.39561	0.987732	0.155016
LOC_Os03g02720.1	0.593773	0.0458358	0.759746	0.0424321	1.16763	0.0440587
LOC_Os01g24060.1	0.640679	0.0044422	0.501313	0.000114715	0.680399	0.000132684
LOC_Os01g60860.1	1.82754	0.0872429	1.4075	0.0060806	2.5727	0.00621487
LOC_Os01g33930.1	1.00607	0.538411	0.991788	0.37991	0.988589	0.177253
LOC_Os06g16410.1	1.36624	0.119617	2.25504	0.000519759	1.94046	0.00662335
LOC_Os12g43100.1	1.44466	0.0484104	0.64383	0.05417	1.06545	0.54995
LOC_Os07g39590.1	1.29066	0.0761161	1.84652	0.00622433	2.05226	0.0236457
LOC_Os08g01900.1	0.966937	0.769434	1.30723	0.0012767	1.05524	0.485059
LOC_Os02g29300.1	0.980211	0.582286	0.967361	0.384011	0.95953	0.30234
LOC_Os07g45560.1	1.01302	0.464807	0.997438	0.640999	0.986756	0.211315
LOC_Os07g45550.1	1.00655	0.838683	0.971335	0.0382003	0.967183	0.16567
LOC_Os01g14950.1	1.01186	0.892317	0.748785	0.0409741	0.73193	0.0315781
LOC_Os07g45280.1	0.581709	0.00296798	0.356421	0.000582337	0.508331	0.0016909
LOC_Os01g34010.1	1.00635	0.60933	4.34416	0.147724	2.09104	0.100211
LOC_Os02g13960.1	0.991523	0.685352	0.989751	0.453736	0.978281	0.178641
LOC_Os07g41900.1	1.04105	0.708173	1.07082	0.34547	0.930646	0.348849
LOC_Os05g06350.1	0.822005	0.0524618	0.711885	0.0286771	0.736306	0.0350581
LOC_Os01g40340.1	1.10684	0.0348438	1.24464	0.238195	1.15045	0.0387085
LOC_Os03g24730.1	1.01785	0.462606	1.22	0.362902	0.9882	0.228305
LOC_Os06g04560.1	0.719568	0.0694943	0.730036	0.0649338	0.723781	0.05691
LOC_Os07g39630.1	1.26754	0.13242	1.31854	0.0787338	1.31429	0.0738017
LOC_Os07g46060.1	1.00982	0.544501	0.992434	0.533475	0.980948	0.21787
LOC_Os02g49520.1	0.652891	0.0704473	0.434177	0.0253148	0.431078	0.0249781
LOC_Os03g47980.1	0.956627	0.873591	0.744334	0.30158	0.908006	0.694785
LOC_Os04g35680.1	0.692217	0.0207743	0.836696	0.182708	6.40146	0.0553618
LOC_Os07g45970.1	1.00942	0.43576	1.00532	0.62132	0.989937	0.297253
LOC_Os09g33780.1	0.638838	0.0312481	0.556185	0.0297589	0.662629	0.056437
LOC_Os11g30790.1	1.00859	0.419058	0.998548	0.811319	0.987665	0.19934
LOC_Os06g28590.1	0.779049	0.0403744	0.99935	0.993611	1.21167	0.100997
LOC_Os04g49970.1	0.811353	0.165642	0.804265	0.153831	1.36044	0.331805
LOC_Os08g43500.1	1.0188	0.322265	1.01672	0.527736	0.989512	0.331728
LOC_Os07g46080.1	1.00306	0.69412	0.990997	0.152829	1.00287	0.877867
LOC_Os02g52370.1	0.783787	0.121461	1.03301	0.746215	0.799342	0.145106
LOC_Os03g14090.1	0.997017	0.87628	1.00052	0.941032	0.989623	0.350315
LOC_Os08g04470.1	0.642049	0.0722317	2.52581	0.000183913	2.75942	0.0180921
LOC_Os09g05030.1	1.13042	5.08388e-05	0.805563	0.017738	0.977847	0.241003
LOC_Os12g17900.1	0.908634	0.200657	0.849884	0.0229546	0.964875	0.616508
LOC_Os02g28870.1	1.00607	0.535975	0.991567	0.103045	0.988518	0.205674
LOC_Os03g46310.1	0.997576	0.96881	0.57223	0.0123973	0.575181	0.00167012
LOC_Os04g58920.1	1.31985	0.263326	2.51496	0.0249516	3.38966	0.0938756
LOC_Os02g33590.1	2.3531	0.0968483	5.18699	0.00347406	11.0746	0.0362675
LOC_Os02g46500.1	1.00496	0.535637	1.94073	0.147736	1.11724	0.198284
LOC_Os07g37350.1	0.77306	0.142632	3.38994	0.000128948	1.75907	0.0276138
LOC_Os03g13740.1	3.15664	0.0980787	10.9028	0.000108399	3.2216	0.00606532
LOC_Os03g60780.1	1.22715	0.25976	1.54021	0.0545655	1.08029	0.678192
LOC_Os05g39930.1	5.20432	0.0362777	11.059	0.0030987	8.97703	0.00984157
LOC_Os12g38210.1	1.30288	0.00966671	1.32667	0.0104154	1.57436	0.000822228
LOC_Os01g72000.1	1.92197	0.00529919	2.44447	0.00516915	1.25539	0.204453
LOC_Os02g34410.1	1.77199	0.0378514	2.04057	0.000332822	1.68322	0.157122
LOC_Os12g35360.1	0.944097	0.522936	0.99521	0.927622	0.851883	0.00312554
LOC_Os06g11990.1	0.957558	0.624382	0.873671	0.115753	0.606733	0.0103896
LOC_Os05g33050.1	0.780553	0.0319932	1.35539	0.0154642	1.15101	0.0809022
LOC_Os03g13010.1	0.907991	0.57289	0.0889168	0.0151373	0.304271	0.0255889
LOC_Os01g67500.1	0.294293	1.73084e-05	4.50479	0.00708745	0.953441	0.257153
LOC_Os10g41360.1	1.42062	0.0746075	4.74861	0.000109735	2.95314	0.00105706
LOC_Os12g36490.1	1.00512	0.769942	1.00043	0.942611	0.991288	0.363424
LOC_Os12g36590.1	1.01085	0.459015	0.992378	0.424035	0.988641	0.277575
LOC_Os01g34080.1	0.668243	0.166377	2.86548	0.00105783	3.0857	0.0206043
LOC_Os11g41990.1	1.49745	0.00712035	2.12312	0.000204916	2.33826	0.000276651
LOC_Os07g45570.1	1.02453	0.661994	0.960924	0.201579	0.942729	0.119963
LOC_Os04g34140.1	1.67255	0.0341076	1.69455	0.0336348	2.07724	0.00766349
LOC_Os02g06530.1	3.80399	0.0482874	7.71195	0.0138695	1.09803	0.420417
LOC_Os04g26050.1	1.00734	0.449596	0.998366	0.750108	0.987951	0.250986
LOC_Os05g03100.1	1.00304	0.647649	0.999132	0.923721	0.997031	0.783948
LOC_Os05g04914.1	1.07092	0.192763	1.00229	0.846556	1.00525	0.476923
LOC_Os03g19462.1	1.41515	0.216825	0.854123	0.580071	0.627639	0.0185369
LOC_Os07g34840.1	0.995722	0.500602	0.994687	0.423223	0.994594	0.417246
LOC_Os02g55920.1	1.00425	0.28937	1.00087	0.752097	1.00078	0.783086
LOC_Os08g25440.1	1.00027	0.872893	1.01129	0.272869	1.00248	0.598835
LOC_Os09g25000.1	1.00675	0.438404	1.27259	0.291396	0.999912	0.957073
LOC_Os10g03440.1	1.0001	0.928776	0.999685	0.831498	0.999953	0.975385
LOC_Os06g30330.1	1.0108	0.287396	1.00048	0.824505	1.00075	0.736909
LOC_Os10g06670.1	1.00009	0.938096	0.99968	0.824759	0.999961	0.979564
LOC_Os11g06000.1	0.99989	0.937757	0.999448	0.771992	0.999341	0.688591
LOC_Os12g18690.1	0.99962	0.666893	0.999614	0.671353	0.999255	0.547462
LOC_Os12g36440.1	0.99951	0.623868	1.00136	0.431378	1.00384	0.402445
LOC_Os01g64570.1	1.00945	0.45579	0.999313	0.713469	0.998203	0.566587
LOC_Os07g45510.1	0.997428	0.37781	0.999267	0.78458	0.997973	0.696848
LOC_Os07g18580.1	0.997365	0.382552	0.999274	0.794138	0.997177	0.576547
LOC_Os02g10900.1	0.913712	0.0476096	0.912262	0.0448951	0.65439	0.00013522
LOC_Os12g34360.1	1.00158	0.820646	1.01659	0.0900713	1.00638	0.279488
LOC_Os01g72600.1	0.997878	0.762909	1.0069	0.273965	1.00296	0.64639
LOC_Os02g50460.1	0.930728	0.368716	1.00283	0.970469	2.24841	0.0673669
LOC_Os02g07190.1	0.480954	0.00126316	0.413047	6.23367e-06	0.462689	1.73487e-05
LOC_Os04g30470.1	1	0.861491	0.999994	0.42265	1.00084	0.741927
LOC_Os05g04890.1	1.44933	0.461467	0.652729	0.396271	0.659996	0.404343
LOC_Os05g14930.1	1	0.737866	1.00097	0.42278	0.998861	0.422539
LOC_Os06g13090.1	0.961537	0.438462	0.961471	0.437804	0.959688	0.42042
LOC_Os06g51130.1	1.01169	0.42265	1	No Change	0.996909	0.42265
LOC_Os04g34030.1	0.998542	0.42265	1.0022	0.570834	1.15879	0.249482
LOC_Os07g37410.1	1.04107	0.738234	0.951816	0.679082	0.948617	0.660211
LOC_Os07g45460.1	1	No Change	1	No Change	0.993103	0.42265
LOC_Os07g45480.1	0.992895	0.42265	0.992895	0.42265	0.986027	0.230334
LOC_Os07g45490.1	0.986607	0.424297	0.986653	0.425644	0.979709	0.272246
LOC_Os07g45780.1	0.994916	0.42265	0.994916	0.42265	0.987943	0.241141
LOC_Os08g32060.1	1.0144	0.0631834	48.2344	0.000588759	3.48898	0.0301111
LOC_Os08g32610.1	1.09526	0.578602	1.07615	0.284997	1.03076	0.397124
LOC_Os09g21120.1	1.07706	0.107541	22.51	0.00257266	8.48767	0.0607384
LOC_Os09g21740.1	1.28943	0.289227	0.486567	0.126949	1.27893	0.308152
LOC_Os09g36550.1	1	No Change	1	No Change	1	No Change
LOC_Os11g11650.1	1.1007	0.388204	0.999676	0.841797	0.998782	0.42265
LOC_Os07g35960.1	1	No Change	1.00034	0.397974	1	No Change
LOC_Os11g42360.1	1	No Change	0.999987	0.42265	1	No Change
LOC_Os11g31590.1	0.999191	0.42265	0.999178	0.416264	0.999466	0.585189
LOC_Os12g26390.1	1	No Change	0.999819	0.42265	1	No Change
LOC_Os12g26720.1	1	No Change	0.999815	0.42265	1	No Change
LOC_Os12g36420.1	1.00019	0.42265	0.99976	0.42265	1	No Change
LOC_Os04g28100.1	0.529276	0.0531017	0.701969	0.202769	1.10881	0.505336
LOC_Os05g14970.1	1	0.42265	0.999414	0.42265	0.99189	0.42265
LOC_Os05g49810.1	0.98459	0.365337	1.5473	0.0946971	1.12315	0.211713
LOC_Os06g13080.1	0.981727	0.422732	0.981023	0.408205	0.979518	0.378895
LOC_Os06g13870.1	2.70833	0.0136632	7.02146	0.00653411	6.9822	0.0135404
LOC_Os06g46550.1	1.00001	0.42265	1.00404	0.42265	1.03822	0.280882
LOC_Os06g46995.1	0.826492	0.691411	0.652668	0.437325	1.76977	0.258017
LOC_Os12g36310.1	1.00073	0.235087	0.998442	0.505142	0.999916	0.897027
LOC_Os12g36350.1	1.00695	0.401796	0.998441	0.505116	0.999916	0.896774
LOC_Os01g43110.1	1.02543	0.45595	1.00434	0.617152	0.993124	0.235727
