# Supplementary material for: Comprehensive Expression Analysis of Rice Armadillo Gene Family During Abiotic Stress and Development
Source: DNA Res. 2014 Jan 6;21(3):267–83. doi: 10.1093/dnares/dst056 (PMC4060948; doi:10.1093/dnares/dst056)
Supplement: Supplementary Data [file supp_dst056_dst056supp_table6.xlsx]

## Sheet: Sheet1
Table S6. MPSS data for 17 base signature. Expression evidences from MPSS were obtained for those Armadillo genes for which probesets were not found. Only those 17 base signatures which uniquely identify the individual ARM repeat were considered. The transcript abundance in parts per million (TPM) present in 17 m-RNA libraries is listed.
Locus I.D	Signature	NYR	NYL	NSR	NSL	NDR	NDL	NCR	NCL
OsARM5	GATCAAGGTATATGCTG	0	0	2	0	5	0	0	0
OsPUB45	GATCCCGGCGGTGGTGT	60	117	64	66	183	0	804	999		NYR 14-days-young roots
OsARM19	GATCATAGCATCTTTAT	0	8	0	0	0	0	0	2		NSR 14-days young roots stressed in 250 mM NaCl for 24h.
OsARM28	GATCCTCAAACAGGATG	0	0	0	0	0	0	0	0		NDR 14-days young roots stressed in drought for 5 days
OsARM29	GATCATAAGTGTGGCAA	0	0	0	0	0	0	0	0		NCR 14-days young roots stressed in 4 °C cold for 24h
OsARM70	GATCTGCTAAATTAAGA	0	0	1	0	0	0	0	0		NYL 14-days-young leaves
OsARM73	GATCGAAAGCGTGGGCA	0	0	0	3	0	0	0	0		NSL 14-days young leaves stressed in 250 mM NaCl for 24h
OsARM74	GATCCGGAGGGTGATAC	0	0	0	10	0	0	0	0		NDL 14-days young leaves stressed in drought for 5 days
OsARM85	GATCTGGACATAAACCC	0	10	0	0	6	0	0	0		NCL 14-days young leaves stressed in 4 °C cold for 24h
OsARM91	GATCAAGAACGGTGTCA	6	9	9	123	0	7	0	3
OsPUB37	GATCGCCATGTGTCAGC	0	0	0	0	13	0	0	0
OsARM96	GATCCCAACGCGTGTTG	184	548	66	359	72	211	6	325
OsARM33	no expressed signatures found
OsARIA	no expressed signatures found
