# Supplementary material for: Comprehensive Expression Analysis of Rice Armadillo Gene Family During Abiotic Stress and Development
Source: DNA Res. 2014 Jan 6;21(3):267–83. doi: 10.1093/dnares/dst056 (PMC4060948; doi:10.1093/dnares/dst056)
Supplement: Supplementary Data [file supp_dst056_dst056supp_table7.xlsx]

## Sheet: Sheet1
Table S7: Microarray expression data for OsARMs during reproductive development. Fold change values are given for all the developmental stages
	Fold Change P wrt L												Fold Change P wrt R												Fold Change P wrt S												Fold Change in SDL wrt L										Fold Change in SDL wrt R
Probeset ID	P/L	p value	P/L	p value	P/L	p value	P/L	p value	P/L	p value	P/L	p value	P/R	p value	P/R	p value	P/R	p value	P/R	p value	P/R	p value	P/R	p value	P/S	p value	P/S	p value	P/S	p value	P/S	p value	P/S	p value	P/S	p value	SDL/L	p value	SDL/L	p value	SDL/L	p value	SDL/L	p value	SDL/L	p value	SDL/R	p value	SDL/R
Os.10194.1.S1_at	0.968597	0.196657	0.993508	0.748414	0.963159	0.146186	0.967436	0.187108	0.96502	0.16568	1.23315	0.257989	1.00664	0.452201	1.03253	0.0430301	1.00099	0.918182	1.00543	0.526711	1.00292	0.731434	1.28158	0.211079	1.0024	0.612383	1.02818	0.060017	0.996775	0.655532	1.0012	0.788039	0.998702	0.797278	1.27619	0.215769	1.48855	0.441051	0.960194	0.135057	1.22655	0.303729	6.44568	0.0192244	8.65632	0.0324781	1.54701	0.412366	0.997904
Os.10719.1.S1_at	0.991952	0.935479	1.154	0.202725	0.786161	0.113666	0.724501	0.0622673	0.9043	0.493717	0.570156	0.0284418	0.882227	0.111186	1.02635	0.683763	0.6992	0.0125966	0.644361	0.00739717	0.804271	0.132268	0.507088	0.00297362	1.51312	0.0110687	1.76031	0.00256245	1.19921	0.178288	1.10515	0.441964	1.37942	0.102762	0.869713	0.259829	0.739169	0.0700779	1.18176	0.156349	0.680203	0.0622836	0.354456	0.00722598	0.408938	0.0102045	0.657406	0.00646896	1.05104
Os.11258.1.S1_at	0.693619	0.00695529	0.675082	0.0278269	0.44528	0.000702415	0.320449	0.000486111	0.32939	0.00142104	0.27185	0.000304876	1.60197	0.02349	1.55916	0.0784539	1.02841	0.79885	0.740104	0.0333383	0.760753	0.00904291	0.62786	0.0194382	2.07285	0.00947305	2.01746	0.039393	1.3307	0.107818	0.95765	0.643867	0.984368	0.809054	0.812413	0.129866	0.34956	0.000315763	0.356919	0.00115936	0.204273	0.00237648	0.292921	0.000707465	0.682467	0.151216	0.807337	0.142495	0.824333
Os.11259.1.S1_a_at	0.830106	0.210698	0.538855	0.000495389	1.02051	0.93379	1.26639	0.319963	0.79347	0.0771774	1.14854	0.00984446	0.965123	0.787757	0.626501	0.00457115	1.1865	0.539306	1.47236	0.181225	0.922529	0.435418	1.33535	0.00462482	1.68245	0.0573577	1.09214	0.320714	2.06836	0.133383	2.56669	0.0589486	1.60819	0.0279884	2.32785	0.00088127	0.960785	0.639787	0.769617	0.00706155	0.742316	0.00334459	0.698136	0.00144479	0.376953	0.000352429	1.11706	0.287322	0.894796
Os.11711.1.S1_at	2.7646	0.041324	1.7683	0.0867685	2.68105	0.0170528	1.81123	0.18944	0.678526	0.0625117	2.8679	0.00396686	2.09634	0.062642	1.34086	0.223748	2.03298	0.0290979	1.37342	0.362688	0.514512	0.00569832	2.17467	0.00753676	1.71271	0.0847768	1.09549	0.655086	1.66095	0.0379508	1.12208	0.69833	0.420357	0.0189953	1.77671	0.00909362	2.1226	0.0566401	1.28576	0.27771	1.04227	0.723431	0.90581	0.479805	0.920238	0.644916	1.60952	0.110764	0.974964
Os.11732.1.S1_a_at	0.602063	0.009395	0.434022	0.00446537	0.549097	0.0617408	0.467604	0.00747061	0.221	0.00262277	0.600576	0.018532	1.53683	0.0556477	1.10789	0.644746	1.40163	0.363104	1.19361	0.45789	0.564128	0.028516	1.53304	0.0273304	1.37371	0.115596	0.9903	0.96491	1.25286	0.506233	1.06692	0.776752	0.504252	0.0403418	1.37032	0.0869292	0.602567	0.0167354	0.542316	0.0312078	0.312456	0.00247415	0.4513	0.00274294	0.327826	0.00181987	1.53812	0.0222835	1.38432
Os.12176.1.S1_at	11.3935	0.130804	8.97775	0.00128454	13.2583	0.0465955	11.263	0.234986	0.596607	0.201595	22.4919	0.00395329	3.32895	0.197246	2.62311	0.00573842	3.87381	0.0705419	3.29083	0.328095	0.174316	0.000199047	6.57166	0.0055467	8.72874	0.137554	6.87797	0.00312454	10.1574	0.0494352	8.62877	0.244763	0.457069	0.0106508	17.2313	0.00455613	1.21339	0.473935	3.91572	0.241866	11.6307	0.00302225	10.4244	0.00108377	10.6343	0.00263848	0.354529	0.00041619	1.14409
Os.12378.1.S1_at	0.996086	0.970323	1.05061	0.766463	1.28099	0.179685	1.30075	0.100727	1.84854	0.00275328	1.71975	0.00941019	0.520487	0.000213543	0.548978	0.0192006	0.669359	0.0423341	0.679683	0.0250237	0.965922	0.565922	0.898627	0.00621796	0.628982	0.00906986	0.663412	0.0347348	0.808886	0.156172	0.821362	0.115462	1.16727	0.106976	1.08594	0.249448	1.37097	0.0377939	1.18305	0.230082	1.00608	0.951947	0.783699	0.113493	0.692181	0.0698665	0.716376	0.00021942	0.618183
Os.12583.2.S1_at	1.19865	0.561655	2.65657	0.181928	0.663733	0.404335	0.390231	0.165316	0.42758	0.182209	0.300516	0.132458	4.03582	0.000358296	8.94464	0.108141	2.23478	0.225676	1.3139	0.230908	1.43966	0.125332	1.01183	0.959651	2.9401	0.00175749	6.51619	0.117726	1.62804	0.355561	0.95718	0.681109	1.04879	0.627871	0.737123	0.0684702	0.911824	0.794184	0.501783	0.218712	1.15347	0.721098	1.11413	0.729585	0.964734	0.943047	3.0701	0.0131736	1.6895
Os.14854.1.S1_at	1.17415	0.552222	0.70882	0.0342543	1.41514	0.372821	1.73969	0.0301344	0.526965	0.000324333	1.08659	0.259455	1.07321	0.77597	0.647883	0.0161884	1.29348	0.471641	1.59013	0.0390694	0.481662	0.000246271	0.993172	0.9136	2.12471	0.125424	1.28266	0.134791	2.5608	0.141039	3.14811	0.0118686	0.953583	0.484685	1.96626	0.00411905	2.22717	0.000239405	0.913803	0.281207	0.624792	0.0979871	0.406104	0.00012338	0.312574	9.46785e-05	2.0357	0.000248489	0.835243
Os.15803.1.S1_at	79.6422	0.00371521	67.0608	0.00449833	68.1724	0.00126414	79.0999	0.00660331	33.5853	0.00170219	37.1018	0.000178763	1.89875	0.00426795	1.5988	0.0137393	1.6253	0.00750878	1.88582	0.0125132	0.800708	0.151773	0.884546	0.336006	3.34317	0.00459381	2.81504	0.00646005	2.8617	0.000420235	3.32041	0.0104355	1.40982	0.0080358	1.55744	0.00345041	11.6359	0.0120018	9.56633	0.0235718	18.1384	0.0116395	8.84973	0.00558816	4.92979	0.0324935	0.277411	0.0101697	0.228071
Os.16039.1.S1_s_at	1.2748	0.239453	0.831794	0.286065	1.03299	0.80326	1.1218	0.4875	0.87521	0.396588	0.916555	0.560504	4.64009	0.0240286	3.0276	0.0104524	3.75991	0.000224996	4.08319	0.0162543	3.18563	0.00372312	3.33612	0.00609021	4.03163	0.0249987	2.63059	0.00818026	3.26688	7.3227e-06	3.54776	0.0161842	2.76789	0.00134814	2.89865	0.00378467	0.625903	0.0828906	0.499639	0.0340946	0.721031	0.130093	1.17919	0.376312	1.30432	0.108522	2.27819	8.24466e-05	1.81861
Os.1660.1.S1_at	0.448885	0.000436253	0.667988	0.00727081	0.82929	0.072616	0.60692	0.0405637	1.51962	0.0577938	1.13113	0.226671	0.240191	0.0117985	0.357429	0.0202772	0.443739	0.0191146	0.324752	0.00729582	0.813121	0.195787	0.60525	0.0354711	0.404264	0.000546743	0.601588	0.00068447	0.746856	0.026545	0.54659	0.0285186	1.36856	0.0955749	1.01869	0.816915	1.54995	0.0948629	1.74036	0.00388986	4.95541	0.0121512	8.29383	0.0117998	10.552	0.000244567	0.829351	0.280986	0.931234
Os.17102.1.S1_at	2.81833	0.0562672	2.7087	0.00907901	2.05821	0.00329015	1.40969	0.028201	1.27081	0.0646192	0.889572	0.462231	3.06348	0.0524199	2.94431	0.00892348	2.23724	0.00196583	1.53231	0.0145913	1.38135	0.0291121	0.96695	0.828703	7.49135	0.0342226	7.19994	0.00785848	5.47088	1.26786e-06	3.74708	9.60146e-06	3.37792	1.43599e-05	2.36456	0.0367478	1.48215	0.0158689	1.43401	0.0134675	1.27984	0.0551741	0.769276	0.08289	0.30232	0.00269522	1.61107	0.00894937	1.55874
Os.174.1.S1_at	0.884772	0.164882	0.859844	0.165163	0.77314	0.0248867	0.593305	0.045512	0.456873	0.000537356	0.661175	0.000697472	1.25394	0.076604	1.21861	0.148169	1.09573	0.387045	0.84086	0.382091	0.647502	0.0334117	0.937049	0.48742	1.09612	0.382078	1.06524	0.582746	0.957827	0.669025	0.735033	0.148244	0.56601	0.0211663	0.819115	0.103813	0.668053	0.00157743	0.911648	0.083495	0.799767	0.014551	1.05444	0.518865	1.82775	0.00107541	0.946797	0.568407	1.29203
Os.17439.1.S1_at	0.634472	0.104343	0.424763	0.0324834	0.742369	0.189126	0.35571	0.0409844	0.244249	0.030513	0.252552	0.0270905	1.83244	0.0119541	1.22677	0.557613	2.14406	0.0198479	1.02734	0.61715	0.705423	0.00959545	0.729404	0.0630809	1.43372	0.0491014	0.959836	0.895698	1.67753	0.0228195	0.803798	0.241048	0.55193	0.0627821	0.570692	0.0495183	0.586389	0.0838573	0.327582	0.0360652	0.174632	0.0193263	0.118459	0.0188256	0.153491	0.0181314	1.69357	0.0134815	0.9461
Os.17496.1.S1_at	0.919403	0.355074	0.997366	0.956896	0.870147	0.218425	1.02561	0.632911	1.2458	0.288619	0.913631	0.372827	0.588873	0.0625979	0.638808	0.0938742	0.557325	0.050629	0.656897	0.10066	0.79793	0.28246	0.585177	0.0588766	0.516644	0.00214644	0.560453	0.0125067	0.488965	0.00161877	0.576324	0.0102009	0.700058	0.0711434	0.5134	0.00193642	1.65571	0.109806	1.45522	0.204854	0.984734	0.756749	0.834028	0.0413204	0.934873	0.341302	1.06047	0.773975	0.932062
Os.17676.2.S1_at	0.934072	0.0222514	0.9535	0.0671975	0.917416	0.00979124	0.921979	0.0128331	0.92144	0.0275726	0.920315	0.0228808	1.01784	0.257435	1.03901	0.060824	0.999693	0.986052	1.00466	0.752563	1.00408	0.745794	1.00285	0.82286	1.01685	0.136218	1.038	0.0030048	0.998718	0.929296	1.00369	0.719841	1.0031	0.552836	1.00187	0.746158	0.944861	0.0567288	0.910838	0.0122116	0.956574	0.525617	0.951475	0.0732496	0.97886	0.435501	1.0296	0.230047	0.992525
Os.17928.1.S1_at	0.592302	0.00312542	0.621419	0.000949922	0.728319	0.00253037	0.659606	0.00161125	0.989513	0.95509	1.26392	0.114043	0.994961	0.855237	1.04387	0.328076	1.22344	0.0103841	1.10802	0.180389	1.6622	0.136521	2.12316	0.0213407	1.04006	0.357178	1.09119	0.125821	1.27891	0.00537313	1.15825	0.0928843	1.73755	0.122045	2.2194	0.0183683	0.641982	0.00222944	0.83768	0.296572	0.813422	0.102529	0.586474	0.00165571	0.455081	0.000221049	1.07841	0.0658448	1.40715
Os.18349.1.A1_s_at	13.6644	0.00914378	11.7389	0.000480508	10.9849	0.011908	13.7003	0.00137503	34.7183	0.00290511	4.31855	0.000416671	1.56734	0.0490304	1.34648	0.00640323	1.26	0.178078	1.57146	0.0038883	3.98227	0.0037391	0.495349	0.00223611	1.3488	0.104478	1.15873	0.0412383	1.08431	0.536227	1.35234	0.0186506	3.42699	0.00525515	0.426278	4.17435e-05	6.45628	0.0166294	9.51386	0.137731	9.73621	0.00116873	4.37607	0.206358	0.961162	0.840952	0.740551	0.0801501	1.09126
Os.18508.1.S1_at	1.29931	0.0394988	1.31158	0.0284315	1.04027	0.518871	0.894976	0.152573	1.27619	0.0131649	0.62453	0.00635835	1.57028	0.0143021	1.58511	0.010191	1.25721	0.00920912	1.08162	0.177095	1.54234	0.000641515	0.754773	0.0107394	1.51282	0.015399	1.52711	0.0108297	1.21121	0.0226304	1.04205	0.462208	1.4859	0.0013459	0.727157	0.010545	0.830951	0.195392	0.784782	0.0414903	0.67179	0.0081118	0.714162	0.0147658	0.779693	0.0255109	1.00424	0.973601	0.948446
Os.18851.1.A1_at	0.513025	0.0771857	0.290855	0.00550037	0.26705	0.00615101	0.21281	0.00986434	0.527905	0.0117742	0.471283	0.0106402	2.50799	0.198621	1.42188	0.129591	1.30551	0.167344	1.04035	0.30944	2.58073	0.0433915	2.30392	0.0878717	1.84114	0.28491	1.04382	0.872858	0.958385	0.875923	0.76373	0.395228	1.89454	0.0560118	1.69133	0.14654	0.29714	0.00735347	0.251529	0.0047201	0.206796	0.0100307	0.285404	0.00332218	0.210591	0.0100639	1.4526	0.0762854	1.22963
Os.20158.1.S1_s_at	1.29812	0.239592	0.915008	0.40682	0.833834	0.297221	1.12764	0.387506	0.769157	0.094418	0.99615	0.968172	1.10355	0.573754	0.777859	0.00202202	0.708852	0.0839717	0.958622	0.68495	0.653869	0.00029938	0.846839	0.0141689	1.35756	0.193039	0.956902	0.668913	0.87201	0.428034	1.17927	0.265799	0.804372	0.142714	1.04176	0.688166	1.29517	0.0505975	1.72677	0.0135806	1.19704	0.405121	0.67027	0.273971	0.897225	0.440111	1.10104	0.20734	1.46795
Os.22682.1.S1_a_at	2.22382	0.00337848	1.15782	0.366063	1.55616	0.419203	2.15145	0.00530309	2.17925	0.0115417	1.04326	0.83095	2.57303	0.00179427	1.33964	0.00645968	1.80053	0.33455	2.4893	0.000961663	2.52146	0.0214215	1.20708	0.307675	1.44514	0.015973	0.752405	0.097768	1.01126	0.978019	1.39811	0.0243117	1.41617	0.0658154	0.677955	0.0550524	1.47598	0.0728258	0.974347	0.919642	0.62151	0.100225	0.566246	0.0707229	0.604843	0.0931101	1.70776	0.0462628	1.12735
Os.23579.1.A1_at	1.57093	0.0518217	1.06126	0.267865	1.04157	0.656361	1.02949	0.722515	1.02945	0.597624	0.555633	0.00156572	2.8428	0.0154361	1.92049	0.00144657	1.88486	0.0101208	1.863	0.00626732	1.86292	0.000773953	1.00549	0.959781	1.95898	0.0214831	1.32341	0.0454086	1.29886	0.0720011	1.2838	0.0660781	1.28374	0.0505043	0.692885	0.0389354	0.565782	0.0304756	0.376219	0.000501352	0.27182	0.000491351	0.193814	0.000182503	0.488993	0.00344778	1.02386	0.907098	0.680817
Os.24261.1.S1_at	1.75203	0.0120924	2.39865	0.00273042	2.32629	0.00685312	1.78482	0.0103063	0.797903	0.232694	0.811502	0.302666	2.28144	0.00708753	3.12344	2.64544e-05	3.02922	0.0101323	2.32414	0.000312523	1.039	0.679036	1.05671	0.730892	1.9565	0.00745604	2.67857	0.00206577	2.59777	0.00549091	1.99311	0.00667506	0.891019	0.505628	0.906206	0.621719	1.21381	0.213705	0.657816	0.0975326	0.89783	0.529578	0.779934	0.204581	0.532315	0.0532844	1.58059	0.00335134	0.856587
Os.24695.1.A1_at	0.952935	0.218596	0.984664	0.644111	0.948	0.183994	0.954753	0.230371	0.948611	0.193134	1.01988	0.67546	0.993312	0.515424	1.02639	0.20361	0.988168	0.3499	0.995207	0.637171	0.988805	0.315324	1.06309	0.220538	1.00543	0.404622	1.0389	0.102461	1.00022	0.981815	1.00734	0.295582	1.00086	0.882658	1.07605	0.172332	0.946868	0.18389	0.944496	0.17173	0.945457	0.176853	0.970531	0.384265	0.96915	0.366437	0.986988	0.261721	0.984515
Os.24783.1.A1_at	1.73942	0.0635694	1.64336	0.0922515	1.31356	0.218574	0.902024	0.485761	0.944551	0.492243	0.631365	0.0870646	1.88015	0.049998	1.77631	0.0727499	1.41983	0.154874	0.975	0.864566	1.02097	0.817192	0.682443	0.126491	2.17885	0.0423716	2.05851	0.0581644	1.6454	0.101329	1.1299	0.460735	1.18317	0.142844	0.790863	0.306245	0.794081	0.0773943	1.04555	0.369446	0.715572	0.00483463	0.511702	0.0767364	0.642655	0.253891	0.858323	0.196843	1.13013
Os.24895.1.S1_at	0.836017	0.330562	0.467967	0.00934306	0.779367	0.0839321	0.817508	0.255013	0.948056	0.628271	0.771796	0.0844726	2.00913	0.0736118	1.12463	0.29405	1.87299	0.0060822	1.96465	0.0662067	2.27839	0.0106035	1.8548	0.024307	1.02549	0.881041	0.574027	0.00657466	0.956002	0.457832	1.00279	0.985529	1.16292	0.162782	0.946715	0.556913	0.811273	0.119601	1.41482	0.157924	0.967742	0.75607	0.5953	0.0343935	0.547721	0.0179529	1.94967	0.0109404	3.40014
Os.26377.1.S1_at	1.6928	0.0602267	1.37138	0.036972	1.85842	0.0100451	1.87828	0.0442152	1.00593	0.969548	1.53398	0.033575	1.4734	0.107094	1.19363	0.0688192	1.61755	0.0217588	1.63483	0.0731958	0.875551	0.345952	1.33515	0.0784472	2.89922	0.0300874	2.34873	0.0011437	3.18287	0.00891335	3.21688	0.026775	1.72283	0.0533524	2.6272	0.0137979	1.34754	0.05731	0.846257	0.245433	0.823078	0.191987	0.602558	0.0366148	0.548564	0.0340902	1.17288	0.162395	0.736571
Os.26912.1.A1_x_at	0.937091	0.0991004	0.966324	0.260235	0.931685	0.0743688	0.935974	0.0967269	0.933844	0.0906744	0.935414	0.0924968	1.0041	0.453471	1.03542	0.0806267	0.998305	0.863813	1.0029	0.573099	1.00062	0.905966	1.0023	0.705655	1.00082	0.847459	1.03204	0.102167	0.995049	0.612383	0.999631	0.925985	0.997355	0.54912	0.999032	0.855555	0.931123	0.0851045	0.926912	0.0735512	0.932842	0.0899262	0.987423	0.657861	1.09725	0.212467	0.997703	0.651835	0.993191
Os.27109.1.S1_at	0.721272	0.163122	0.519129	0.0635132	0.580551	0.0752957	0.815047	0.304553	1.11085	0.637373	0.734842	0.179799	0.585338	0.022122	0.421292	0.0157374	0.471138	0.0136509	0.66144	0.0403185	0.901497	0.583823	0.596351	0.0297696	1.11337	0.381539	0.80134	0.0390348	0.896152	0.310342	1.25813	0.0924267	1.71474	0.11139	1.13432	0.176003	0.635734	0.0962914	0.516922	0.0489081	0.551975	0.0743219	0.421345	0.0301683	0.374645	0.0425461	0.515921	0.0141013	0.419501
Os.27272.1.S1_at	3.20571	0.000363231	3.11996	0.00022441	2.09086	0.00208143	1.34763	0.124051	1.17931	0.258526	1.52664	0.0203709	3.11468	0.00112925	3.03137	0.000630281	2.03149	0.000271854	1.30936	0.138649	1.14582	0.243363	1.48329	0.00424101	3.95216	0.000609899	3.84645	0.000314089	2.57772	0.000217378	1.66142	0.0429682	1.45391	0.0334936	1.88211	0.00200533	1.15193	0.392597	2.35286	0.0206005	2.41609	0.0205918	3.1216	0.00141348	4.74354	0.000282971	1.11922	0.43078	2.28605
Os.27414.1.S1_a_at	0.726813	0.324158	0.60349	0.198641	0.660625	0.248515	0.926211	0.767263	0.908362	0.707427	0.798545	0.447802	1.56543	0.0261275	1.29981	0.0613352	1.42287	0.0247645	1.9949	0.0106411	1.95645	0.00186053	1.71993	0.0330938	2.07352	0.0203165	1.72169	0.010835	1.88469	0.00069276	2.64238	0.0142714	2.59146	0.000364828	2.27817	0.027746	0.618075	0.210513	1.22612	0.500529	0.938787	0.827382	0.545564	0.151677	0.354201	0.0914643	1.33123	0.0432475	2.64084
Os.27514.1.S1_at	1.06876	0.704514	0.67523	0.163812	0.87076	0.524452	0.790963	0.305732	0.480434	0.0752169	0.590164	0.116278	2.27872	0.005825	1.43967	0.0224657	1.85657	0.0552484	1.68643	0.00340829	1.02434	0.613174	1.2583	4.85889e-05	2.61692	0.0044826	1.65335	0.01213	2.13211	0.042246	1.93672	0.00168928	1.17637	0.0505466	1.44506	6.30283e-05	0.80975	0.344125	0.44783	0.0670214	0.324156	0.0413571	0.281345	0.0408513	0.253429	0.0356125	1.72649	0.0307486	0.954828
Os.27557.1.S1_at	0.96806	0.00394628	0.985229	0.0744754	0.960491	0.0101211	0.969303	0.00598572	0.966038	0.00305414	0.963598	0.00269213	1.00236	0.671711	1.02014	0.0359889	0.994527	0.53043	1.00365	0.580559	1.00027	0.9614	0.997745	0.681918	0.973657	0.46653	0.990926	0.788849	0.966045	0.369015	0.974908	0.485551	0.971625	0.437981	0.96917	0.405906	0.95906	0.00380077	0.955595	0.00116978	0.962981	0.0106592	1.00688	0.356566	1.01002	0.685594	0.993046	0.239987	0.989458
Os.31644.2.S1_at	0.978844	0.00965853	0.994751	0.421524	0.972821	0.0705044	0.977165	0.00738457	0.975306	0.00580511	0.975354	0.00636954	1.00221	0.738175	1.0185	0.0620606	0.996047	0.723042	1.00049	0.939079	0.998591	0.831996	0.99864	0.830532	1.00298	0.498687	1.01928	0.0360962	0.996809	0.756593	1.00126	0.759822	0.999356	0.8832	0.999404	0.876233	0.970593	0.00349395	0.967714	0.0045777	0.973793	0.0134072	1.00133	0.866902	1.00222	0.805829	0.993765	0.368703	0.990817
Os.32803.2.S1_at	0.981737	0.793653	0.959261	0.183806	1.31806	0.372116	0.930036	0.00484356	0.924675	0.0254962	2.10406	0.174353	1.08368	0.339124	1.05886	0.112577	1.45492	0.277349	1.02661	0.12644	1.02069	0.380769	2.32253	0.153779	1.06661	0.420488	1.04219	0.200017	1.43201	0.289862	1.01044	0.443705	1.00462	0.825552	2.28596	0.156738	1.55167	0.210175	0.921207	0.00678848	0.8907	0.00393884	0.993398	0.911743	1.05381	0.557	1.71279	0.166668	1.01686
Os.3405.1.S1_at	2.73457	0.000148227	2.55025	0.000195479	1.93359	0.0545214	1.88036	0.0514298	1.41036	0.00749525	1.55954	0.000516628	2.44096	0.000175494	2.27643	0.000236112	1.72598	0.0705819	1.67847	0.0679012	1.25893	0.0205222	1.3921	0.00127832	2.78417	0.000977036	2.59651	0.00123779	1.96866	0.0473899	1.91447	0.0436721	1.43594	0.00733838	1.58783	0.00256837	1.03331	0.488745	1.14226	0.312109	0.816904	0.098529	1.36782	0.0491706	2.57524	0.00508323	0.922365	0.1195	1.01961
Os.35897.1.A1_at	1.13836	0.400917	1.04329	0.723859	1.08807	0.458494	1.14803	0.504789	1.82542	0.00307361	0.504903	0.0333956	1.24997	0.168531	1.14558	0.139011	1.19476	0.0193574	1.26059	0.30011	2.0044	0.00178013	0.554408	0.00323142	1.05108	0.679009	0.963294	0.615668	1.00465	0.924244	1.06001	0.745603	1.68546	0.00231769	0.466191	0.002863	0.726683	0.0941017	0.443246	0.0192477	0.374549	0.0188341	0.27946	0.0104613	0.37517	0.00931247	0.797932	0.0174166	0.486705
Os.36245.1.A1_at	1.1075	0.44298	1.06577	0.26679	1.33329	0.334906	0.988416	0.0991459	0.977145	0.00520169	0.981385	0.00270495	1.13268	0.370837	1.09	0.177402	1.36361	0.311225	1.01089	0.130422	0.999362	0.898546	1.0037	0.416807	1.13176	0.373168	1.08912	0.180077	1.36251	0.312035	1.01007	0.139624	0.998554	0.749071	1.00289	0.44128	0.980341	0.0153398	0.972661	0.01534	1.06496	0.51367	1.01159	0.0921444	1.0027	0.693421	1.00263	0.629483	0.994777
Os.39992.1.A1_at	0.795677	0.360843	0.811366	0.391282	0.786366	0.344078	0.832796	0.4398	0.789497	0.349622	0.790074	0.350653	1.00573	0.452015	1.02557	0.0784982	0.993966	0.487617	1.05265	0.440843	0.997924	0.731741	0.998653	0.823852	0.997296	0.835148	1.01696	0.285871	0.985626	0.325417	1.04382	0.50912	0.98955	0.435356	0.990274	0.463934	0.79545	0.360388	0.780934	0.334739	0.789143	0.348996	0.808978	0.386466	0.820331	0.409999	1.00545	0.697446	0.9871
Os.4114.1.S2_at	1.75642	0.00301018	2.20895	0.0154522	1.46426	0.0544872	0.90401	0.197008	0.957064	0.615793	0.705728	0.0204997	3.52239	0.00208348	4.42993	0.00858165	2.93648	0.0143502	1.81294	0.0121227	1.91934	0.0202415	1.4153	0.0620762	2.55197	0.000524571	3.20948	0.0082511	2.12748	0.0156721	1.31348	0.0322273	1.39056	0.0419567	1.02538	0.814718	0.620365	0.000635214	1.01229	0.795708	0.63482	0.000962555	0.584336	0.00261807	0.773752	0.110975	1.24411	0.0332399	2.03009
Os.4378.2.S2_a_at	0.887314	0.292497	0.744245	0.0189725	1.0968	0.389411	1.07851	0.461644	1.44099	0.00636148	0.615893	0.0104945	0.600755	0.00670112	0.50389	0.000520447	0.742589	0.030463	0.730203	0.023832	0.975622	0.46327	0.41699	0.000970899	0.7163	0.0260284	0.600805	0.0106436	0.885413	0.25751	0.870646	0.200689	1.16327	0.0788312	0.497191	0.00847618	0.791902	0.0318224	1.55234	0.302798	2.8252	0.0119436	2.29354	0.00031278	1.33952	0.00646967	0.536156	0.000668841	1.05101
Os.45995.1.S1_x_at	0.980723	0.872049	0.457054	0.0157046	0.748914	0.177265	0.809225	0.194395	0.735767	0.11128	0.55162	0.102739	1.26608	0.0187888	0.590043	0.0219753	0.966826	0.847917	1.04469	0.562518	0.949853	0.496309	0.712125	0.321354	1.29973	0.0104618	0.605725	0.0371961	0.992522	0.965346	1.07245	0.287733	0.975098	0.655545	0.731052	0.357279	0.565775	0.0470991	0.476979	0.018871	0.83713	0.247326	0.671584	0.0987577	0.854826	0.289631	0.7304	0.0204406	0.615766
Os.46762.1.S1_at	0.793119	0.0383677	0.806287	0.0436864	0.789853	0.0351802	0.797059	0.0385119	0.790577	0.0373746	0.791637	0.0378233	0.996134	0.652277	1.01267	0.216302	0.992032	0.489119	1.00108	0.913977	0.992941	0.437515	0.994272	0.516544	0.999621	0.934704	1.01622	0.0334989	0.995505	0.633022	1.00459	0.558607	0.996417	0.483344	0.997752	0.638349	0.785365	0.0351388	0.783614	0.0352834	0.781732	0.0335132	0.812888	0.0446796	0.933612	0.662752	0.986395	0.198504	0.984195
Os.48368.1.S1_at	13.6348	5.15561e-05	10.0777	0.000541702	9.89057	0.0244069	11.9182	0.0138924	13.699	0.00203888	4.29691	0.0198398	1.1518	0.0438292	0.851311	0.0974796	0.835504	0.357384	1.00679	0.964891	1.15722	0.211811	0.362981	0.0022406	1.85599	0.00105279	1.37178	0.0341629	1.34631	0.257359	1.62231	0.0893398	1.86472	0.0126277	0.5849	0.0283169	4.78022	0.0448278	4.29721	0.0590058	4.64894	0.00772843	2.90458	0.0450582	1.26504	0.712194	0.403808	0.0104199	0.363006
Os.4847.1.S1_at	1.00372	0.847907	0.796241	0.0935525	0.895434	0.219526	1.15155	0.0616577	1.43579	0.00032924	1.23674	0.0272014	1.11654	0.118461	0.885735	0.280528	0.996077	0.96403	1.28098	0.0128021	1.59717	0.00234143	1.37574	0.00482063	1.58402	0.0244588	1.25658	0.159795	1.41313	0.042065	1.81732	0.00469787	2.26589	0.00429752	1.95175	0.00278507	1.03956	0.544324	1.53268	0.125549	1.81995	2.80952e-07	1.69493	0.0306405	2.36648	0.000144569	1.15641	0.115538	1.70495
Os.49302.1.S1_at	0.977069	0.0678032	1.02899	0.354681	1.02886	0.687717	0.976232	0.0749169	0.9717	0.0392082	0.973101	0.0493059	0.909246	0.450536	0.957568	0.709421	0.957444	0.730452	0.908468	0.447285	0.90425	0.429871	0.905554	0.435143	1.00862	0.346057	1.06222	0.125679	1.06208	0.433951	1.00776	0.440408	1.00308	0.633006	1.00452	0.476749	0.94728	0.00656764	0.93495	0.058694	0.953346	0.0553034	1.01587	0.498973	1.00358	0.81506	0.881526	0.348507	0.870051
Os.50290.1.S1_at	0.533091	0.0360221	0.501453	0.0174794	0.506337	0.0203184	0.64105	0.0406573	1.94518	0.0217483	0.632247	0.035906	0.0534702	0.00311214	0.0502968	0.00291717	0.0507867	0.00296926	0.0642987	0.00300275	0.195106	0.00183596	0.0634158	0.00281442	0.278631	0.0157329	0.262095	0.011127	0.264647	0.0121818	0.335058	0.0139199	1.01669	0.907234	0.330457	0.0105471	1.15504	0.474876	0.9938	0.966805	0.828385	0.202031	0.85043	0.243898	1.4371	0.417773	0.115853	0.00172361	0.0996804
Os.50357.1.S1_at	0.702312	0.0206769	0.91633	0.335296	0.680264	0.118927	0.422789	0.0047168	0.155046	0.00380147	0.252729	0.00125646	3.69348	0.0058575	4.81901	0.00194606	3.57753	0.0630537	2.22346	0.00435673	0.815394	0.132839	1.32911	0.453444	3.27336	0.00172184	4.27086	0.000316051	3.1706	0.0601666	1.97055	0.0164202	0.722646	0.270259	1.17793	0.657454	0.355195	0.00211145	0.152639	0.00511219	0.103109	0.00454299	0.107462	0.0045778	0.169574	0.00444178	1.86798	0.126978	0.802734
Os.50533.1.S1_at	0.759548	0.197526	0.613345	0.0762396	0.57328	0.0674792	0.74958	0.160633	5.08583	0.000334924	0.682415	0.109588	0.40371	0.0353303	0.326001	0.0374745	0.304706	0.0361653	0.398412	0.0397022	2.70319	0.000777535	0.362712	0.0417247	0.947165	0.720525	0.764849	0.0176935	0.714887	0.0155961	0.934735	0.562243	6.34209	0.00185842	0.850979	0.0652142	5.13686	1.80839e-05	0.983368	0.941919	0.766682	0.183888	0.745532	0.157316	0.684242	0.0996754	2.73031	0.00290934	0.522673
Os.51721.1.S1_at	0.978457	0.0692791	0.994474	0.547768	0.967648	0.0374755	0.975428	0.0499134	0.973159	0.0309715	0.970101	0.0278755	1.006	0.494088	1.02247	0.0422544	0.994884	0.631851	1.00288	0.632856	1.00055	0.934755	0.997405	0.677613	1.00873	0.296236	1.02524	0.0306199	0.997586	0.805569	1.00561	0.184011	1.00327	0.533079	1.00011	0.977979	0.965074	0.0171172	0.961602	0.01156	0.968649	0.0314141	0.999778	0.982812	1.00554	0.710558	0.992237	0.269156	0.988668
Os.5192.1.S1_at	0.770892	0.273712	0.934739	0.71607	0.833951	0.394683	0.665521	0.15348	0.472362	0.0621106	0.347919	0.0388869	0.973931	0.829309	1.18093	0.206258	1.0536	0.647638	0.840807	0.261428	0.596774	0.0358109	0.439555	0.0132434	1.19549	0.140439	1.44958	0.0179696	1.29328	0.074476	1.03208	0.792944	0.732534	0.0950187	0.539549	0.020242	10.89	0.0239957	1.44485	0.389401	4.99267	0.00763669	2.07594	0.195912	0.485393	0.0630268	13.7583	0.0236686	1.8254
Os.52356.1.S1_at	0.979525	0.0416343	0.995078	0.681119	0.973203	0.0509404	0.979581	0.0418274	0.975857	0.0284298	0.976459	0.0347556	1.00332	0.628393	1.01925	0.177521	0.996842	0.75542	1.00338	0.629339	0.999561	0.945948	1.00018	0.977329	1.00407	0.425514	1.02001	0.167332	0.997591	0.794525	1.00413	0.439003	1.00031	0.944628	1.00093	0.819366	0.970507	0.0216053	0.972521	0.0199406	0.975927	0.0270137	0.996938	0.753894	1.00316	0.829138	0.994081	0.380903	0.996144
Os.52358.1.S1_at	0.0380755	0.00198797	0.0272681	0.00192856	0.046707	0.00211644	0.0564987	0.00224571	0.122811	0.00119654	0.095898	0.00162496	0.109014	0.00528672	0.0780715	0.00483267	0.133727	0.00617776	0.161762	0.00718779	0.351622	0.00396181	0.274567	0.00460606	0.104697	0.00250386	0.0749799	0.0022599	0.128432	0.00315319	0.155356	0.00391913	0.337698	0.0011489	0.263694	0.00146832	0.431496	0.00079508	0.39983	0.00135072	0.306861	0.000734348	0.303358	0.000603613	0.369366	0.00063157	1.23542	0.177201	1.14476
Os.53025.1.S1_at	0.933518	0.0145276	0.990536	0.733825	0.935718	0.0169512	0.936722	0.019377	0.928584	0.0126292	0.939552	0.0283344	0.233527	0.19364	0.247791	0.198967	0.234077	0.193841	0.234328	0.193937	0.232293	0.193188	0.235036	0.194199	0.77824	0.129613	0.825773	0.185267	0.780074	0.130892	0.78091	0.132535	0.774127	0.125952	0.78327	0.13516	0.915352	0.0146236	0.903053	0.0327824	0.920329	0.00909524	1.22172	0.437496	1.06717	0.567595	0.228983	0.19198	0.225906
Os.53131.1.S1_at	0.973121	0.0150701	1.00661	0.74544	1.04708	0.608704	0.98492	0.125844	0.960822	0.0084823	1.01558	0.595695	0.999089	0.900615	1.03348	0.198321	1.07502	0.449059	1.0112	0.235861	0.986462	0.162607	1.04268	0.233032	1.01334	0.152716	1.04822	0.107883	1.09036	0.382935	1.02563	0.0413306	1.00054	0.952368	1.05755	0.150235	0.94689	0.00373788	0.963799	0.108381	0.990931	0.756456	1.00299	0.659594	1.00156	0.856548	0.972158	0.0203421	0.989519
Os.53531.1.S1_at	1.01333	0.692119	0.998295	0.833343	1.1082	0.502795	0.981225	0.0056099	1.03982	0.452579	0.973761	0.00156635	1.03542	0.355662	1.02005	0.108289	1.13235	0.434331	1.00261	0.740976	1.06248	0.290195	0.994983	0.536772	1.03163	0.397675	1.01632	0.135105	1.12821	0.445128	0.99894	0.840565	1.05859	0.312587	0.991341	0.162056	0.97197	0.000576114	0.973843	0.114439	1.00868	0.807554	1.01899	0.236846	1.05013	0.283662	0.993153	0.41096	0.995066
Os.53665.1.S1_at	0.464754	0.170819	0.490506	0.186049	0.602942	0.26486	0.647618	0.313749	1.38191	0.277155	0.402959	0.147911	0.349751	0.00665587	0.369131	0.00945085	0.453744	0.0149206	0.487365	0.0173118	1.03996	0.736772	0.303247	0.0128052	0.598425	0.0263416	0.631584	0.0321251	0.776359	0.110835	0.833884	0.444263	1.77937	0.00852411	0.518857	0.0261755	0.440848	0.159805	0.226808	0.0961553	0.192926	0.0898446	0.0422988	0.0663431	0.0749503	0.0695728	0.33176	0.00668252	0.170685
Os.53851.1.S1_at	0.994573	0.436667	1.0069	0.0071939	0.988179	0.0448125	1.04697	0.359016	0.989007	0.0130998	1.66821	0.0841516	1.00554	0.458929	1.018	0.0249498	0.999071	0.845016	1.05851	0.282486	0.999908	0.982321	1.6866	0.0817559	1.00925	0.308568	1.02176	0.0542496	1.00276	0.687964	1.06242	0.260791	1.0036	0.588614	1.69282	0.0809264	1.06843	0.472772	1.0122	0.67523	0.976886	0.150795	0.988938	0.405047	1.0001	0.981072	1.08021	0.416069	1.02336
Os.54040.1.S1_at	1.98358	0.224029	1.29014	0.10733	1.71686	0.0122135	1.86476	0.00606765	1.88635	0.00773036	1.66255	0.063654	1.45631	0.390626	0.947199	0.689772	1.26049	0.130016	1.36907	0.0551133	1.38493	0.0539355	1.22061	0.299718	2.7473	0.156118	1.78687	0.00877588	2.37788	0.00595501	2.58273	0.000160233	2.61263	0.00561202	2.30266	0.0354076	1.75094	0.0112106	4.15309	0.0170305	14.6752	0.00441023	9.77542	0.0108927	4.02682	0.0160739	1.28551	0.10824	3.04913
Os.54128.1.S1_at	6.92422	0.00770288	7.05772	0.015013	6.63182	0.00214094	6.78181	0.0209011	1.1822	0.13169	2.5965	0.00526451	6.33462	0.00780726	6.45676	0.0153683	6.06712	0.00201102	6.20434	0.0214681	1.08153	0.371547	2.37541	0.00441856	7.5025	0.00757643	7.64716	0.0146973	7.18568	0.00218718	7.34821	0.0204196	1.28093	0.0764989	2.81335	0.00564434	2.37768	0.00309028	1.57025	0.112554	1.32866	0.150541	0.836282	0.221521	0.879962	0.312497	2.17522	0.00199702	1.43655
Os.54189.1.S1_at	0.697198	0.0410027	0.783785	0.0976025	0.768283	0.0768535	0.568309	0.0237559	0.630507	0.0306219	0.63972	0.0402233	0.83003	0.150056	0.933113	0.145705	0.914658	0.166673	0.676584	0.00105305	0.750633	0.0036861	0.761601	0.00603448	1.05734	0.627771	1.18865	0.011004	1.16514	0.0644312	0.861871	0.031956	0.956199	0.413444	0.970171	0.431195	0.627012	0.0217974	0.614694	0.0240464	0.736936	0.0584253	0.60619	0.0171503	0.669166	0.0300055	0.746472	0.0208379	0.731806
Os.54797.1.S1_at	0.978145	0.245748	0.988376	0.481935	1.86423	0.351242	4.81021	0.102377	1.28019	0.441646	0.974135	0.194016	1.00472	0.423591	1.01523	0.0596896	1.91488	0.339968	4.94091	0.10119	1.31497	0.406895	1.0006	0.911553	1.00196	0.592887	1.01244	0.01879	1.90961	0.341095	4.92731	0.101312	1.31135	0.41028	0.997849	0.532892	0.966537	0.126826	0.965307	0.121111	0.966204	0.114583	0.987798	0.474756	0.982099	0.315828	0.992799	0.261637	0.991536
Os.55226.1.S1_at	1.67653	0.0892838	2.24164	0.00167961	2.06874	0.00953528	1.96917	0.0318669	1.73668	0.0524981	1.21557	0.0855004	0.564873	0.0271606	0.755277	0.00791075	0.69702	0.0151337	0.663473	0.030968	0.585139	0.0200417	0.409562	0.00120503	0.885664	0.429346	1.1842	0.0212349	1.09286	0.269146	1.04026	0.722264	0.91744	0.48076	0.642153	0.0022289	1.41595	0.0175416	2.04096	0.0265823	1.29671	0.239375	0.726965	0.584975	1.40034	0.236	0.477077	0.0012956	0.687662
Os.55614.1.S1_at	0.963213	0.730238	0.990254	0.925845	2.08898	0.333858	2.25993	0.0295587	0.883485	0.25433	10.4644	0.0096053	0.0514855	0.0112365	0.0529308	0.011274	0.11166	0.00538143	0.120797	0.0120393	0.0472238	0.0111808	0.55934	0.031609	0.729001	0.0177166	0.749466	0.0206087	1.58103	0.467442	1.71041	0.0605384	0.66866	0.00241253	7.9199	0.0104971	15.4275	0.00573464	4.39729	0.119023	3.61393	0.0300532	1.2574	0.147809	0.968972	0.794724	0.824629	0.227413	0.235043
Os.55653.1.S1_at	0.027079	0.063459	0.0140826	0.0620249	0.0428635	0.0648674	0.0515634	0.0663325	0.00920266	0.0614821	0.0675317	0.0685965	2.96289	0.111252	1.54087	0.172241	4.68997	0.182022	5.64189	0.0519779	1.00692	0.735597	7.38908	0.00262318	1.88109	0.184552	0.978277	0.925208	2.9776	0.230431	3.58196	0.0609621	0.63928	0.1247	4.69122	0.00027794	0.0744595	0.0692335	0.0258816	0.0634071	0.0261275	0.0634351	0.0183206	0.0624853	0.0131975	0.0619249	8.1471	0.032086	2.83187
Os.57056.1.S1_at	1.02184	0.562745	1.00637	0.865408	1.15066	0.470891	1.04136	0.527323	0.967305	0.149207	0.991369	0.555275	0.247791	0.0488157	0.244039	0.0483489	0.279028	0.0464454	0.252526	0.0488934	0.234567	0.0474466	0.240402	0.0481695	1.04704	0.274795	1.03119	0.440516	1.17903	0.413863	1.06704	0.350349	0.991158	0.597177	1.01582	0.0799791	1.11052	0.262836	0.936535	0.0256334	0.963362	0.0705104	0.973288	0.140511	1.04285	0.585915	0.269295	0.050449	0.227105
Os.5797.1.S1_at	71.2501	0.0399437	107.944	0.00176709	99.4329	0.00780036	135.747	0.000577701	281.084	0.00170156	95.234	0.00379543	3.26016	0.0733652	4.93917	0.000597101	4.54971	0.00940178	6.2113	3.12103e-05	12.8615	0.00149819	4.35758	0.00290043	1.94075	0.136773	2.94025	0.000883659	2.7084	0.0144756	3.69753	4.08145e-05	7.65631	0.00164037	2.59403	0.00470368	7.43726	0.00940312	7.50844	0.0708728	41.7158	0.00847394	49.3935	0.0177969	13.6273	0.0396794	0.340304	0.0141127	0.343561
Os.6244.1.S1_at	5.73688	0.152388	1.67851	0.123981	6.71742	0.0561958	8.5438	0.00186616	0.0483171	0.0693811	4.07908	0.0156705	244.211	0.113995	71.4518	1.363e-05	285.951	0.0450945	363.698	0.00468172	2.05679	0.0759796	173.641	0.0173406	83.1438	0.115515	24.3264	6.1032e-07	97.3546	0.0456506	123.824	0.00469585	0.700254	0.422476	59.1176	0.0176256	7.81795	0.00350262	1.33753	0.436232	0.74955	0.445349	1.16187	0.716171	0.399902	0.141066	332.799	0.00657773	56.9369
Os.6349.1.S1_a_at	0.710895	0.00490658	0.719134	0.0378275	0.750296	0.014611	0.634609	0.00512866	0.708333	0.0319157	0.959191	0.400016	0.842885	0.043049	0.852654	0.214767	0.889601	0.0986469	0.752435	0.0306546	0.839848	0.179737	1.13728	0.0751879	1.32365	0.123039	1.33899	0.144957	1.39701	0.0923478	1.18161	0.333188	1.31888	0.16063	1.78596	0.0272965	6.41889	0.0212228	1.92306	0.289511	5.71812	0.0279939	2.2545	0.133718	1.30818	0.295271	7.61067	0.0201175	2.28011
Os.6671.1.S1_a_at	0.228355	0.127056	0.0464128	0.0898195	0.159293	0.104245	0.500534	0.241414	0.0588358	0.0919543	0.513021	0.253543	1.88844	0.0593703	0.383824	0.0148731	1.31732	0.658217	4.1393	0.0382107	0.486559	0.034245	4.24257	3.96406e-05	1.97371	0.0538233	0.401153	0.0167179	1.3768	0.617812	4.32619	0.0373453	0.508527	0.0387522	4.43412	3.2023e-05	2.28973	0.0357217	0.6919	0.422533	0.35935	0.168995	0.459688	0.218617	0.218231	0.124915	18.9356	0.00382705	5.72186
Os.6980.1.S1_at	0.365778	3.42283e-05	0.342226	0.000287604	0.454511	0.000789235	0.378028	0.00059505	0.421426	0.000153816	0.928369	0.225932	0.539752	7.41729e-05	0.504998	6.60814e-05	0.67069	0.0180684	0.557829	0.00982841	0.621869	7.42071e-05	1.36993	0.0211959	1.00132	0.983298	0.936842	0.303196	1.24422	0.116452	1.03485	0.775422	1.15365	0.0580944	2.54141	0.0021116	0.816132	0.0264631	0.958616	0.450824	1.14943	0.0964316	1.38363	0.00504948	1.92939	0.000408677	1.20431	0.0636969	1.41456
Os.7012.1.S1_at	0.394751	0.00453244	0.29367	0.00783447	0.373461	0.00426394	0.424692	0.00548527	0.1298	0.00672897	0.621395	0.0242858	1.63519	0.0661007	1.21648	0.0840969	1.547	0.0818692	1.75921	0.132962	0.537675	0.000907287	2.57403	0.00286223	2.14298	0.0239462	1.59424	0.018361	2.02741	0.0283419	2.30552	0.0757586	0.704645	0.114009	3.37336	0.00038881	0.643509	0.0393987	0.346878	0.0123151	0.218601	0.006829	0.14674	0.00591875	0.172733	0.00575689	2.66563	9.2268e-06	1.43689
Os.7111.1.S1_x_at	9.51717	0.0629204	9.59983	0.0311142	10.2144	0.00741197	9.38047	0.0293537	1.34105	0.391385	8.90328	0.0152227	4.04841	0.0885662	4.08358	0.0475034	4.34499	0.015561	3.99027	0.0458597	0.570458	0.0190257	3.78728	0.0286079	10.354	0.0640275	10.444	0.0338034	11.1125	0.0111591	10.2053	0.0322868	1.45898	0.11934	9.68615	0.0194749	3.47789	0.00395827	1.70175	0.133148	1.37207	0.34773	1.10734	0.781348	1.08654	0.835655	1.47942	0.0542431	0.72389
Os.7208.1.S1_at	1.64747	0.0912902	3.06519	0.0147871	1.60575	0.0663207	1.04725	0.437095	0.933285	0.317311	1.04339	0.443848	1.1579	0.40997	2.15432	0.0251644	1.12858	0.404828	0.736047	0.0011229	0.655946	0.00108351	0.733332	0.000367458	1.41502	0.155425	2.63271	0.0192258	1.3792	0.125915	0.899495	0.0502903	0.801606	0.0156798	0.896177	0.0182474	0.864166	0.17943	2.12956	0.00565918	2.67319	0.0202023	1.42129	0.10089	0.960851	0.516319	0.607366	0.0082896	1.49673
Os.7521.1.S1_at	5.99627	0.00159059	5.18027	1.56988e-05	6.70933	0.00480361	8.39763	4.08193e-06	13.7339	8.49092e-05	7.16664	1.20543e-05	0.782553	0.0782031	0.676059	0.0436328	0.875611	0.270181	1.09595	0.321369	1.79236	0.00241564	0.935294	0.472778	1.01012	0.896982	0.872655	0.108854	1.13024	0.256707	1.41464	0.00499904	2.31357	4.65698e-05	1.20728	0.0446431	3.55711	0.0109684	4.21847	0.0247624	4.13627	4.85851e-05	2.18889	0.227451	1.79126	0.0103614	0.464226	0.00620566	0.550538
Os.7606.1.S1_at	1.72616	0.0403642	3.00972	0.00341332	1.93088	0.0003774	1.12916	0.0875186	0.912472	0.101836	0.835907	0.110733	2.04877	0.0306853	3.57222	0.0040623	2.29175	0.00173845	1.34019	0.0194368	1.08301	0.077182	0.992133	0.928555	1.92131	0.0275192	3.34999	0.00215405	2.14918	0.000144896	1.25682	0.0234864	1.01563	0.804556	0.93041	0.481618	0.800271	0.0112666	1.60095	0.066289	1.97667	0.000111284	1.71013	0.0292244	1.07938	0.500188	0.949838	0.138752	1.90015
Os.8251.1.S1_at	4.62301	0.0158255	5.05772	5.18644e-05	5.13651	9.16e-05	4.9206	0.00021129	6.78091	0.00389198	1.51461	0.0649493	3.09651	0.0280866	3.38768	0.000526561	3.44046	6.19459e-05	3.29584	1.70541e-05	4.54188	0.0079973	1.01449	0.845904	1.78482	0.0449717	1.95264	0.00527335	1.98307	0.00750491	1.89971	0.0108933	2.61792	0.00398389	0.584751	0.0574941	1.15799	0.446454	1.76296	0.0924315	1.65762	0.0422073	1.01352	0.94164	0.284569	0.0430494	0.775624	0.0342656	1.18084
Os.8271.1.S1_a_at	10.8402	0.00219212	6.3029	0.0190465	12.7189	0.00327031	8.40986	0.00326358	9.78133	0.00637137	8.14121	0.0186407	0.788748	0.0407671	0.458606	0.00784282	0.925445	0.375807	0.611911	0.00658343	0.711701	0.0364192	0.592364	0.029828	1.80134	0.0216794	1.04736	0.776922	2.11352	0.0175579	1.39748	0.0695947	1.62538	0.0525532	1.35284	0.196591	6.58199	0.00362716	4.16163	0.0681744	8.7371	0.0199284	1.90387	0.560021	1.06348	0.884473	0.478913	0.00140628	0.302805
Os.8717.1.S1_at	2.31687	0.0106507	2.2148	0.000362187	2.39781	0.00776092	1.49694	0.0571438	1.32326	0.0449183	1.45905	0.025934	1.76488	0.0275594	1.68712	0.00156953	1.82653	0.0208907	1.1403	0.335721	1.008	0.842242	1.11143	0.0792078	5.50481	0.00593655	5.26229	9.22717e-05	5.69712	0.00464281	3.55669	0.0102333	3.14403	0.00186972	3.46666	0.00269685	1.17817	0.194764	1.59797	0.0725828	1.2797	0.0576739	1.6405	0.0143422	3.18254	0.0237658	0.897474	0.255529	1.21725
Os.8771.1.S1_x_at	0.983872	0.267432	0.98759	0.387062	0.970828	0.120551	0.982659	0.254662	0.970412	0.103164	0.980265	0.196825	1.01277	0.332468	1.0166	0.242835	0.999342	0.965903	1.01152	0.401802	0.998914	0.920733	1.00906	0.446289	1.0129	0.160111	1.01673	0.130165	0.999469	0.966802	1.01165	0.268519	0.999041	0.848221	1.00918	0.151629	0.947172	0.0181619	0.946048	0.0257943	0.956291	0.0349141	0.995488	0.730221	0.996747	0.824411	0.974991	0.116794	0.973835
Os.8878.1.S1_at	0.9685	0.0127387	0.98475	0.0891943	0.965726	0.0357608	0.971145	0.0148237	0.963745	0.00858831	0.961462	0.0100997	1.00382	0.60728	1.02066	0.0521402	1.00095	0.934049	1.00656	0.411916	0.998894	0.878731	0.996527	0.627402	1.0056	0.207873	1.02248	0.0262417	1.00272	0.788474	1.00835	0.152586	1.00067	0.852317	0.998296	0.542391	0.960555	0.0112561	0.9658	0.080303	0.963514	0.0195144	1.03791	0.471214	0.993243	0.614719	0.995587	0.540071	1.00102
Os.9508.1.S1_at	0.41926	0.023554	0.815775	0.241942	0.289471	0.00915627	0.182588	0.0151989	0.156191	0.0173989	0.148842	0.0172942	3.6387	0.118327	7.08	0.0016446	2.51228	0.161468	1.58466	0.10332	1.35556	0.130046	1.29178	0.188931	2.49898	0.164176	4.86239	0.00492678	1.72538	0.274573	1.08831	0.619934	0.930967	0.216819	0.887164	0.0180837	0.401956	0.0308581	0.114127	0.0142917	0.169276	0.0160854	0.17637	0.0181366	0.239147	0.0164705	3.48852	0.000517942	0.99049
Os.9625.1.S1_at	0.644387	0.0123943	0.586171	0.0122066	0.658412	0.0268381	0.596924	0.0119464	0.886302	0.220856	0.849322	0.11263	1.56637	0.0411968	1.42486	0.00438393	1.60046	0.00112555	1.451	0.00497916	2.15441	0.00539575	2.06452	0.00107582	1.1748	0.226749	1.06866	0.400843	1.20037	0.0661766	1.08827	0.305961	1.61584	0.00721802	1.54842	0.00286723	0.472052	0.00515051	0.404872	0.0031092	0.288497	0.00584294	0.289884	0.00171669	0.491347	0.00948107	1.14746	0.154583	0.984159
Os.9778.1.S1_at	0.709124	0.0307903	0.786551	0.0489094	0.707839	0.0217967	0.705351	0.0298694	0.699209	0.0298523	0.703931	0.0299379	1.00148	0.947684	1.11082	0.0261118	0.999661	0.992762	0.996146	0.865347	0.987472	0.561611	0.99414	0.792506	0.969699	0.23575	1.07558	0.0693092	0.967942	0.411257	0.964539	0.18135	0.95614	0.110935	0.962596	0.159518	0.692684	0.0253513	0.699315	0.0297306	0.75545	0.0278166	0.919417	0.466739	0.833071	0.115417	0.978257	0.424654	0.987621
Os.9877.1.S1_at	0.23217	0.0474847	0.0683016	0.0456865	0.213829	0.0520957	0.317108	0.0803828	0.113074	0.0489211	0.371065	0.0896312	1.4511	0.526652	0.426897	3.12282e-05	1.33647	0.485176	1.98198	4.93061e-05	0.706731	0.138998	2.31923	0.0212425	2.66581	0.264778	0.78425	0.317147	2.45522	0.178552	3.64108	0.00212109	1.29833	0.351572	4.26063	0.00499188	0.749782	0.34871	0.302837	0.0723361	0.268228	0.0705814	0.309234	0.0784058	0.196349	0.0598724	4.68627	0.0030221	1.89278
OsAffx.11919.1.S1_s_at	0.415029	0.099456	0.185897	0.0644858	0.249175	0.071887	0.203652	0.0673479	0.148796	0.0594342	0.214252	0.0703563	1.46766	0.401	0.657381	0.111528	0.881149	0.57884	0.720167	0.165844	0.526183	0.051606	0.757653	0.214196	2.27142	0.200371	1.0174	0.918724	1.36371	0.237041	1.11457	0.49651	0.814351	0.309332	1.17259	0.197999	1.16806	0.763046	0.231997	0.0718336	0.237447	0.0738839	0.188334	0.0650963	0.328885	0.07484	4.13057	0.191519	0.820404
OsAffx.13978.1.S1_at	0.979132	0.0253358	0.989938	0.215412	0.972176	0.0110373	0.977743	0.0312669	0.977888	0.0305326	0.978893	0.0334517	1.00478	0.419833	1.01587	0.0806878	0.997641	0.716215	1.00335	0.52673	1.0035	0.511869	1.00453	0.410379	1.00377	0.385974	1.01485	0.0850504	0.996637	0.537873	1.00234	0.471858	1.00249	0.453225	1.00352	0.311014	0.972568	0.0189933	0.970625	0.0091691	0.97312	0.0190773	1.00372	0.76766	0.996712	0.68755	0.998044	0.704253	0.99605
OsAffx.14521.1.S1_at	1.0037	0.288981	1.00636	0.248421	1.00351	0.308854	1.00948	0.177312	1.00444	0.22477	1.00423	0.241865	1.00539	0.366061	1.00805	0.254144	1.0052	0.379958	1.01118	0.169495	1.00613	0.317589	1.00592	0.330529	1.00618	0.373703	1.00884	0.261559	1.00599	0.385819	1.01197	0.17521	1.00691	0.330913	1.00671	0.342383	1.00297	0.37301	1.00203	0.526893	1.00353	0.306981	1.00305	0.36227	1.00429	0.349559	1.00465	0.422641	1.00371
OsAffx.14549.1.S1_at	0.988249	0.498167	0.98757	0.476873	1.07695	0.477154	1.05713	0.242937	0.98894	0.520814	0.987226	0.467092	1.0054	0.34946	1.00471	0.402048	1.09564	0.399335	1.07548	0.168857	1.0061	0.303411	1.00436	0.443579	1.00498	0.496466	1.00429	0.551213	1.09519	0.401034	1.07502	0.168947	1.00568	0.446348	1.00394	0.588587	0.987528	0.475534	1.0097	0.624473	0.9873	0.468662	1.02243	0.528239	0.995471	0.794827	1.00467	0.405469	1.02723
OsAffx.15379.2.S1_x_at	13.6863	0.00956788	0.945628	0.526523	12.392	0.423393	37.3681	6.67691e-05	65.0266	0.00801292	2.78708	0.193336	12.1358	0.00992605	0.838503	0.0268846	10.9882	0.427733	33.1349	0.000108409	57.6601	0.00805151	2.47135	0.215609	1.01138	0.928736	0.0698793	0.00628218	0.915734	0.92968	2.7614	0.000546114	4.80529	0.0105433	0.205958	0.0014584	5.44377	0.0442433	4.29125	0.416436	1.54398	0.12328	1.37673	0.022691	1.31937	0.228528	4.82708	0.0473665	3.80512
OsAffx.16560.1.S1_at	0.998665	0.584861	0.997734	0.382946	0.997821	0.397857	0.99787	0.406608	0.997883	0.409085	0.998367	0.510763	1.0025	0.241321	1.00157	0.416548	1.00165	0.395823	1.0017	0.384591	1.00172	0.381482	1.0022	0.287115	0.997685	0.701665	0.996755	0.597917	0.996841	0.606973	0.99689	0.612157	0.996904	0.613592	0.997387	0.667141	0.997545	0.352349	0.997862	0.405266	0.99771	0.378834	0.997147	0.295403	0.996981	0.275232	1.00138	0.46703	1.00169
OsAffx.16572.2.A1_at	1.00168	0.222267	1.00073	0.528325	1.00081	0.488851	1.00086	0.46646	1.00088	0.457139	1.00135	0.300078	1.0025	0.238629	1.00156	0.416606	1.00164	0.396679	1.00169	0.385025	1.00171	0.380501	1.00218	0.289143	1.00388	0.112849	1.00293	0.193426	1.00302	0.185106	1.00307	0.179912	1.00309	0.17878	1.00355	0.134977	1.00054	0.640653	1.00076	0.516391	1.00071	0.540598	1.00014	0.909276	0.999977	0.984074	1.00136	0.4695	1.00158
OsAffx.17148.1.S1_at	0.995532	0.668336	0.992112	0.468631	0.99215	0.470464	0.992178	0.471825	0.987908	0.311158	0.992383	0.481956	1.00464	0.12913	1.00118	0.420843	1.00122	0.408649	1.00125	0.399875	0.996942	0.556802	1.00146	0.341125	1.00469	0.131245	1.00124	0.464489	1.00127	0.452884	1.0013	0.444506	0.996994	0.565126	1.00151	0.387779	0.992254	0.475528	0.99211	0.468521	0.992106	0.468345	0.990129	0.382528	0.991378	0.434567	1.00133	0.37714	1.00118
OsAffx.17885.1.S1_at	1.09467	0.15069	1.01209	0.385008	1.37466	0.410066	8.73255	0.0156318	3.84101	0.0639379	1.01192	0.390255	1.07291	0.220677	0.991969	0.486023	1.34734	0.431486	8.55897	0.0157143	3.76467	0.0647796	0.991807	0.478497	1.08274	0.189955	1.00106	0.408338	1.35969	0.421541	8.63741	0.0156847	3.79917	0.0644189	1.0009	0.473407	1.0125	0.372065	0.987357	0.487345	1.01186	0.392283	1.01117	0.415152	1.01111	0.417299	0.992377	0.505718	0.967732
OsAffx.18105.1.A1_at	0.998111	0.3979	0.996855	0.179779	0.996797	0.174802	0.995346	0.117227	0.995692	0.0958568	0.996892	0.182944	1.00216	0.238236	1.0009	0.418021	1.00084	0.443713	0.999384	0.773544	0.999731	0.864207	1.00094	0.40236	1.0023	0.221203	1.00104	0.38892	1.00098	0.410966	0.999523	0.825305	0.999871	0.935897	1.00108	0.37541	0.99736	0.225129	0.996851	0.179497	1.06197	0.440175	3.105	0.224816	1.99528	0.28016	1.00141	0.258921	1.00089
OsAffx.18105.3.S1_at	1.00174	0.298478	1.00295	0.188325	1.00042	0.48441	1.00404	0.571285	0.999318	0.631823	1.00144	0.256496	1.00216	0.240497	1.00337	0.149666	1.00084	0.445836	1.00445	0.537221	0.999731	0.864226	1.00185	0.219086	1.0031	0.229179	1.00432	0.138853	1.00178	0.414307	1.0054	0.468023	1.00068	0.765769	1.0028	0.249776	1.00099	0.238768	1.00048	0.440174	1.01353	0.181977	1.03537	0.417437	0.999856	0.869628	1.00141	0.259369	1.00089
OsAffx.18155.1.S1_at	1.00031	0.895833	1.00152	0.65055	0.99893	0.604176	0.997622	0.380762	0.997887	0.376395	0.999027	0.634941	1.00219	0.244873	1.0034	0.30992	1.00081	0.451442	0.999502	0.807844	0.999767	0.877903	1.00091	0.40789	1.00235	0.223416	1.00356	0.293245	1.00097	0.405212	0.999657	0.868054	0.999923	0.96009	1.00106	0.36862	0.999531	0.818952	0.998993	0.623899	0.998993	0.623899	1.00028	0.903485	0.998233	0.423876	1.00141	0.254011	1.00087
OsAffx.18700.1.S1_at	1.00077	0.666703	0.999508	0.69439	0.999351	0.611404	0.99932	0.730592	1.00466	0.539717	0.999515	0.6987	0.968103	0.432289	0.966877	0.417753	0.966725	0.415991	0.966696	0.41567	0.971866	0.48175	0.966885	0.417839	1.00154	0.428268	1.00027	0.842892	1.00011	0.933761	1.00008	0.967332	1.00543	0.483317	1.00028	0.838573	0.999682	0.798445	0.995505	0.379132	0.999508	0.69439	1.34183	0.0933584	1.08295	0.227538	0.967046	0.419721	0.963005
OsAffx.19733.1.S1_at	0.999988	0.95859	0.999988	0.95859	0.995492	0.357361	1.00088	0.441561	1.00203	0.425137	0.999988	0.95859	1.00081	0.0876974	1.00081	0.0876974	0.996311	0.434602	1.0017	0.199545	1.00286	0.296792	1.00081	0.0876974	1.00097	0.184193	1.00097	0.184193	0.996474	0.452354	1.00187	0.169976	1.00302	0.275625	1.00097	0.184193	0.999988	0.95859	0.999988	0.95859	0.998126	0.480928	1.00063	0.421793	0.998946	0.419011	1.00081	0.0876974	1.00081
OsAffx.19986.1.S1_at	0.999508	0.332197	0.999508	0.332197	0.996252	0.266502	1.00013	0.866762	0.999508	0.332197	0.999508	0.332197	1.00087	0.0476608	1.00087	0.0476608	0.997611	0.435662	1.0015	0.128805	1.00087	0.0476608	1.00087	0.0476608	1.00097	0.192958	1.00097	0.192958	0.997713	0.453723	1.0016	0.120498	1.00097	0.192958	1.00097	0.192958	0.994614	0.385853	0.999671	0.497529	0.997895	0.322101	1.00043	0.784915	0.9984	0.287231	0.995972	0.49753	1.00104
OsAffx.21714.1.S1_x_at	0.896478	0.411304	0.894889	0.405445	0.888791	0.383798	0.931196	0.571015	0.896887	0.412829	1.00393	0.975175	0.856529	0.259718	0.855011	0.256225	0.849185	0.242457	0.8897	0.355232	0.856919	0.260622	0.959192	0.729578	0.997435	0.532213	0.995667	0.271992	0.988882	0.433369	1.03606	0.413878	0.99789	0.62483	1.11699	0.222156	0.956057	0.727452	0.886195	0.374946	0.899269	0.421816	0.899519	0.422772	0.899535	0.422835	0.913453	0.473286	0.846704
OsAffx.22536.1.S1_x_at	1.00968	0.31531	1.00536	0.20723	0.998585	0.42265	1.00027	0.42265	1	No Change	1	No Change	1.01038	0.289507	1.00606	0.162967	0.999276	0.708127	1.00096	0.477598	1.00069	0.593156	1.00069	0.593156	1.01092	0.270914	1.00659	0.138618	0.999809	0.932103	1.00149	0.439795	1.00123	0.513679	1.00123	0.513679	1	No Change	1	No Change	1	No Change	1	0.42265	1.00222	0.418994	1.00069	0.593156	1.00069
OsAffx.22620.1.S1_at	0.989007	0.422076	0.98815	0.393207	0.993565	0.649781	0.989232	0.43002	0.989007	0.422076	0.989007	0.422076	1.00217	0.187766	1.00131	0.408188	1.00679	0.4317	1.0024	0.156844	1.00217	0.187766	1.00217	0.187766	1.00132	0.495097	1.00045	0.819799	1.00593	0.485009	1.00155	0.434915	1.00132	0.495097	1.00132	0.495097	0.989007	0.422076	0.989007	0.422076	0.989007	0.422076	0.98901	0.422161	1.01827	0.606441	1.00217	0.187766	1.00217
OsAffx.24191.1.S1_at	0.257724	0.0167625	0.129372	0.0140452	0.271523	0.0129963	0.24837	0.0145729	0.230471	0.0197052	0.308791	0.0205349	0.747611	0.0839626	0.375285	0.00289195	0.787639	0.236573	0.720478	0.10265	0.668556	0.0004877	0.895746	0.285595	1.06301	0.644697	0.533609	0.0203386	1.11992	0.577584	1.02443	0.879979	0.950602	0.278235	1.27364	0.114777	0.504776	0.0418341	0.315418	0.0141661	0.381377	0.0236682	0.220945	0.0175793	0.133777	0.014646	1.46426	0.0136913	0.914972
OsAffx.24546.3.A1_at	1.00282	0.42265	1.02412	0.422576	1.00038	0.18898	1	No Change	0.999744	0.42265	0.998179	0.42265	0.973767	0.527516	0.99445	0.901516	0.971392	0.494983	0.971026	0.490188	0.970777	0.486963	0.969257	0.467779	1.00932	0.158363	1.03075	0.332096	1.00685	0.254958	1.00647	0.274357	1.00622	0.288273	1.00464	0.40475	1.00004	0.42265	1	No Change	0.999973	0.42265	1	No Change	1.00031	0.42265	0.971061	0.490648	0.971026
OsAffx.2464.1.A1_at	1	No Change	1.09472	0.422643	1.0003	0.201713	1	No Change	0.999705	0.42265	0.997768	0.42265	1.00672	0.197344	1.10207	0.396458	1.00703	0.184625	1.00672	0.197344	1.00642	0.209794	1.00447	0.35532	1.00689	0.274705	1.10226	0.395831	1.0072	0.259839	1.00689	0.274705	1.00659	0.289803	1.00464	0.435388	1.00002	0.42265	1	No Change	1.05499	0.3398	1.66736	0.382467	1.05582	0.42265	1.00674	0.196357	1.00672
OsAffx.24812.1.S1_s_at	6.91071	0.287175	1.24263	0.18152	10.6741	0.214604	7.70989	0.0524066	0.87922	0.421575	8.09167	0.0113578	7.79357	0.280601	1.40138	0.00082439	12.0377	0.211168	8.69486	0.0515191	0.991543	0.580816	9.12541	0.0123171	7.35674	0.283644	1.32283	0.0329415	11.363	0.212768	8.2075	0.0521051	0.935966	0.398842	8.61392	0.0121945	24.7081	0.00955887	5.61867	0.113215	2.54691	0.144492	1.40485	0.102451	1.04096	0.811328	27.8647	0.00961059	6.33647
OsAffx.2534.1.S1_at	2.21127	0.00307431	1.84296	0.353458	3.32436	0.107207	1.71612	0.145802	1.1389	0.00739544	1.07194	0.142947	0.271939	0.0836897	0.226644	0.060703	0.408824	0.103379	0.211045	0.0689957	0.14006	0.06233	0.131825	0.0612162	0.869766	0.0306177	0.724896	0.424827	1.30758	0.445341	0.675005	0.113946	0.447968	0.000602067	0.421628	6.63224e-06	1.11831	0.00840272	1.16402	0.0499445	1.08996	0.0157053	1.03802	0.536078	1.08683	0.226864	0.137528	0.0619839	0.143149
OsAffx.26253.1.S1_at	1.00066	0.42265	0.999875	0.908559	1.4426	0.304349	3.78285	0.194109	1.00716	0.486615	1.00066	0.42265	0.999513	0.348447	0.998731	0.245061	1.44095	0.305279	3.77852	0.194225	1.00601	0.550809	0.999513	0.348447	0.999994	0.42265	0.999212	0.419845	1.44164	0.304888	3.78034	0.194176	1.0065	0.522707	0.999994	0.42265	1.00066	0.42265	1.00066	0.42265	1.01164	0.445412	1.03396	0.26054	1.00311	0.258378	0.999513	0.348447	0.999513
OsAffx.26736.1.S1_at	2.89669	0.199475	5.8391	0.113491	16.2723	0.098246	16.1332	0.000672459	3.72916	0.133837	1.0023	0.242127	2.82501	0.20331	5.6946	0.114466	15.8696	0.0985233	15.7339	0.000647508	3.63687	0.135804	0.9775	0.438927	1.05999	0.908537	2.13671	0.219268	5.95455	0.116447	5.90363	0.00125304	1.36461	0.524132	0.366774	0.189912	1.00096	0.42265	1.02639	0.40623	1.15507	3.40153e-07	1.1781	1.93109e-06	1.1651	0.00177967	0.976192	0.417124	1.00099
OsAffx.26896.1.A1_s_at	1.00107	0.42265	1.00799	0.336921	1.00104	0.435394	1.00397	0.303531	0.998661	0.649805	1.00252	0.240132	0.999803	0.377984	1.00671	0.403168	0.999768	0.31598	1.0027	0.449837	0.997393	0.392426	1.00125	0.479266	1	0.42265	1.00691	0.392074	0.999965	0.428349	1.0029	0.422693	0.997589	0.422597	1.00145	0.422737	1.0015	0.296379	0.999075	0.786102	0.999712	0.87656	0.999263	0.72243	1.00255	0.241143	1.00023	0.656474	0.997806
OsAffx.27600.1.A1_at	0.979522	0.469975	0.988138	0.678955	0.979174	0.463546	0.979522	0.469975	1.00992	0.752541	0.96926	0.32537	0.999937	0.411887	1.00873	0.539566	0.999582	0.360458	0.999937	0.411887	1.03097	0.230924	0.989462	0.495098	0.961471	0.437804	0.969928	0.536265	0.961129	0.434408	0.961471	0.437804	0.991306	0.856245	0.951398	0.349575	0.978731	0.455521	0.973376	0.369966	0.976827	0.422765	0.976654	0.419819	0.999619	0.990592	0.99913	0.393987	0.993663
OsAffx.28205.1.S1_at	0.960687	0.586692	0.933392	0.385544	0.932749	0.381871	0.9306	0.369862	0.936785	0.405614	1.07444	0.359563	1.02923	0.223149	0.999984	0.42265	0.999295	0.413897	0.996993	0.420615	1.00362	0.413922	1.1511	0.0552458	1.02924	0.222982	1	No Change	0.999311	0.42265	0.997008	0.42265	1.00363	0.41224	1.15112	0.0552352	0.932346	0.379587	0.920463	0.31795	0.916095	0.297831	0.933243	0.384687	0.933385	0.385504	0.998863	0.413376	0.986132
OsAffx.28340.2.S1_at	1	No Change	1	No Change	1.00447	0.510945	0.996459	0.42265	0.999546	0.47482	1.04101	0.42265	0.99999	0.42265	0.99999	0.42265	1.00446	0.511806	0.996449	0.421529	0.999536	0.466262	1.041	0.422747	0.998542	0.42265	0.998542	0.42265	1.003	0.651373	0.995007	0.293062	0.998089	0.3203	1.03949	0.436622	1.00023	0.42265	1	No Change	1	No Change	0.999332	0.42265	1	No Change	1.00022	0.440384	0.99999
OsAffx.28340.3.S1_x_at	0.823689	0.329527	1.24795	0.614373	0.837982	0.361417	0.849616	0.389836	0.796156	0.274937	0.838614	0.362895	0.979659	0.322967	1.48426	0.424704	0.996658	0.325406	1.0105	0.662116	0.946912	0.398225	0.99741	0.42265	0.93621	0.592035	1.41843	0.465192	0.952456	0.68291	0.96568	0.767497	0.904916	0.458468	0.953174	0.687224	0.544378	0.0653723	0.754039	0.217525	0.838614	0.362895	1.04242	0.833295	1.43637	0.542984	0.647459	0.0324347	0.89682
OsAffx.28918.2.S1_x_at	1	No Change	1.00045	0.42265	0.998925	0.42265	1.0001	0.42265	0.999223	0.426244	1	No Change	0.999999	0.42265	1.00045	0.423311	0.998925	0.422374	1.0001	0.425723	0.999223	0.425863	0.999999	0.42265	1	No Change	1.00045	0.42265	0.998925	0.42265	1.0001	0.42265	0.999223	0.426244	1	No Change	0.997245	0.42265	1.00146	0.42265	1	No Change	0.999116	0.42265	1	No Change	0.997244	0.422542	1.00146
OsAffx.28918.5.S1_x_at	1	No Change	1	No Change	0.998925	0.42265	1.0001	0.42265	0.999222	0.426239	1	No Change	0.995813	0.362535	0.995813	0.362535	0.994742	0.276724	0.995908	0.371301	0.995038	0.298329	0.995813	0.362535	0.992895	0.42265	0.992895	0.42265	0.991827	0.36889	0.99299	0.427859	0.992122	0.383006	0.992895	0.42265	0.997239	0.42265	1	No Change	1	No Change	1.0032	0.557993	1	No Change	0.993063	0.203718	0.995813
OsAffx.28918.7.S1_x_at	1	No Change	1	No Change	1.00317	0.582008	1.00009	0.42265	0.999221	0.426234	1	No Change	0.999999	0.42265	0.999999	0.42265	1.00317	0.582092	1.00009	0.425787	0.99922	0.425854	0.999999	0.42265	0.986549	0.42265	0.986549	0.42265	0.98968	0.53157	0.986643	0.425341	0.985781	0.401296	0.986549	0.42265	1.00025	0.965038	1.0001	0.42265	1	No Change	0.999115	0.42265	1	No Change	1.00025	0.965147	1.0001
OsAffx.28924.1.S1_at	0.994352	0.396319	0.994691	0.420133	0.993279	0.329802	0.994444	0.402605	0.993574	0.346904	0.994352	0.396319	0.999999	0.42265	1.00034	0.423522	0.99892	0.422375	1.00009	0.425882	0.999216	0.425647	0.999999	0.42265	0.994916	0.42265	0.995255	0.449266	0.993842	0.349153	0.995008	0.429664	0.994137	0.367911	0.994916	0.42265	0.991621	0.25381	0.994352	0.396319	0.994352	0.396319	0.993469	0.340756	1.00645	0.57844	0.997253	0.431114	0.999999
OsAffx.29461.1.S1_at	1.41412	0.646145	0.465132	0.307984	2.13795	0.455075	7.18965	0.0822326	0.344719	0.239444	1.13474	0.788096	2.85596	0.327608	0.939384	0.710822	4.31782	0.311117	14.5203	0.0762646	0.696196	0.0550402	2.29173	0.112759	3.2765	0.303378	1.07771	0.653582	4.95361	0.297532	16.6584	0.0750438	0.798711	0.000478006	2.62919	0.0988258	3.23555	0.0290379	0.678104	0.52649	0.563882	0.385157	0.823328	0.708295	0.733991	0.598256	6.53455	0.0329771	1.3695
OsAffx.29477.1.S1_x_at	1.83144	0.0152656	1.5651	0.103745	2.32648	0.0598666	3.75749	2.58903e-05	5.33963	0.00951564	1.43678	0.205172	1.02281	0.821655	0.87407	0.406211	1.29928	0.276898	2.09846	7.17936e-05	2.98205	0.0159753	0.802406	0.278645	1.54337	0.0499081	1.31892	0.219688	1.96054	0.0880164	3.16646	0.00056465	4.49974	0.0125264	1.21078	0.40978	2.10498	0.00128387	1.63009	0.00859044	1.67865	0.0177333	1.67586	0.0177985	1.66598	0.016912	1.17558	0.067748	0.910363
OsAffx.29955.1.S1_at	0.859589	0.507414	0.769259	0.30475	0.949797	0.824668	1.32999	0.195746	0.741195	0.265601	0.985656	0.94441	0.997938	0.983981	0.893071	0.0844443	1.10267	0.560187	1.54405	0.0545022	0.860489	0.0561057	1.1443	0.277438	1.09434	0.430313	0.979345	0.674803	1.20919	0.322642	1.69321	0.0424161	0.943616	0.200718	1.25484	0.13351	5.83789	0.0762601	2.02939	0.323216	0.857925	0.489724	0.824235	0.407842	0.772957	0.310743	6.77749	0.0743141	2.35602
OsAffx.29968.1.S1_s_at	0.184217	0.0111721	0.154016	0.0122468	0.197039	0.0104958	0.37318	0.00931627	0.125697	0.0123126	0.17299	0.0104956	1.51808	0.115384	1.2692	0.149816	1.62374	0.112642	3.07526	0.0631469	1.03583	0.707098	1.42556	0.177699	1.54836	0.129603	1.29452	0.297922	1.65613	0.107286	3.13661	0.0498819	1.0565	0.814149	1.454	0.201214	0.206468	0.012412	0.123647	0.0123294	0.112274	0.0120417	0.0654145	0.0108283	0.0623295	0.0107056	1.70144	0.053029	1.01893
OsAffx.30154.1.S1_at	1	No Change	1.01053	0.42265	1.00024	0.983652	1.02476	0.346533	1.00584	0.558678	1.01197	0.42265	0.974069	0.42265	0.984324	0.618593	0.974306	0.433788	0.99819	0.958561	0.97976	0.522876	0.985726	0.652693	1	No Change	1.01053	0.42265	1.00024	0.983652	1.02476	0.346533	1.00584	0.558678	1.01197	0.42265	1	No Change	1.0347	0.42265	1.05408	0.22287	1.02712	0.399538	1.25641	0.421719	0.974069	0.42265	1.00786
OsAffx.30934.1.S1_at	0.999973	0.42265	1.0085	0.423866	0.999973	0.42265	0.999973	0.42265	0.997179	0.533888	0.999973	0.42265	0.999581	0.42265	1.00811	0.442078	0.999581	0.42265	0.999581	0.42265	0.996789	0.485917	0.999581	0.42265	0.998782	0.42265	1.0073	0.48251	0.998782	0.42265	0.998782	0.42265	0.995992	0.403329	0.998782	0.42265	0.999856	0.343318	0.999809	0.241673	0.999942	0.232456	0.999973	0.42265	0.999973	0.42265	0.999464	0.328533	0.999417
OsAffx.30966.5.S1_at	1	No Change	1	No Change	1	No Change	1	No Change	0.996476	0.42265	1	No Change	1	No Change	1	No Change	1	No Change	1	No Change	0.996476	0.42265	1	No Change	1	No Change	1	No Change	1	No Change	1	No Change	0.996476	0.42265	1	No Change	0.999876	0.42265	0.999821	0.285578	0.999965	0.418449	1	No Change	1	No Change	0.999876	0.42265	0.999821
OsAffx.31248.1.S1_at	1	No Change	1	No Change	1	No Change	1	No Change	0.995387	0.42265	0.999994	0.42265	1	No Change	1	No Change	1	No Change	1	No Change	0.995387	0.42265	0.999994	0.42265	1	No Change	1	No Change	1	No Change	1	No Change	0.995387	0.42265	0.999994	0.42265	0.99976	0.306241	0.999667	0.220236	0.99985	0.249075	1.00374	0.402755	1.05464	0.161852	0.99976	0.306241	0.999667
OsAffx.31248.2.S1_x_at	1.10578	0.0893572	1.15979	No Change	1.15979	No Change	1.42675	0.05441	2.4435	0.00396088	1.17239	0.00135091	0.0726977	0.0694045	0.0762485	0.0698951	0.0762485	0.0698951	0.0937993	0.0722383	0.160644	0.08279	0.0770767	0.0700074	0.952661	0.246803	0.999191	0.42265	0.999191	0.42265	1.22918	0.124504	2.10514	0.00500402	1.01004	0.205287	1.10626	0.183858	1.17651	0.0090595	1.20311	0.0160477	1.21896	0.0610466	1.34042	0.200228	0.0727289	0.0693931	0.0773473
OsAffx.31890.1.S1_at	0.999786	0.123025	0.999966	0.42265	0.999879	0.42265	0.999916	0.42265	0.999312	0.303724	1.00085	0.472285	0.999786	0.123025	0.999966	0.42265	0.999879	0.42265	0.999916	0.42265	0.999312	0.303724	1.00085	0.472285	0.999786	0.123025	0.999966	0.42265	0.999879	0.42265	0.999916	0.42265	0.999312	0.303724	1.00085	0.472285	0.999313	0.207397	0.999184	0.197178	0.999448	0.192212	1.0002	0.42265	1.00029	0.377159	0.999313	0.207397	0.999184
OsAffx.31896.1.S1_at	0.999777	0.118666	0.999964	0.42265	0.999875	0.42265	0.999912	0.42265	0.999337	0.294645	0.999739	0.236834	0.999777	0.118666	0.999964	0.42265	0.999875	0.42265	0.999912	0.42265	0.999337	0.294645	0.999739	0.236834	0.999777	0.118666	0.999964	0.42265	0.999875	0.42265	0.999912	0.42265	0.999337	0.294645	0.999739	0.236834	0.999303	0.206627	0.999174	0.197046	0.999436	0.191978	1.00167	0.42265	0.999816	0.42265	0.999303	0.206627	0.999174
OsAffx.32055.1.S1_at	0.999648	0.0671129	1.00081	0.428688	1.00248	0.461141	0.999863	0.42265	0.999658	0.186147	0.999635	0.217016	0.999648	0.0671129	1.00081	0.428688	1.00248	0.461141	0.999863	0.42265	0.999658	0.186147	0.999635	0.217016	0.999648	0.0671129	1.00081	0.428688	1.00248	0.461141	0.999863	0.42265	0.999658	0.186147	0.999635	0.217016	0.999178	0.198643	0.999079	0.217388	0.999314	0.18926	1	No Change	0.999773	0.42265	0.999178	0.198643	0.999079
OsAffx.3925.1.S1_at	1.55102	0.00547546	1.32371	0.0367382	1.35133	0.0119501	1.127	0.0855714	1.12259	0.357853	1.00208	0.96869	1.86388	0.0555334	1.59072	0.0920545	1.62391	0.098907	1.35433	0.236304	1.34903	0.245368	1.20422	0.439132	1.92922	0.0200705	1.64648	0.021343	1.68084	0.0359577	1.4018	0.0889321	1.39632	0.099365	1.24643	0.20672	0.861995	0.338804	0.763252	0.108015	0.588176	0.00522872	0.390374	0.0182125	0.631671	0.0173034	1.03587	0.894403	0.917209
OsAffx.4341.1.S1_at	0.998728	0.00157129	0.999473	0.261469	0.999559	0.507404	0.999334	0.26353	0.999535	0.503486	0.998975	0.216458	0.998621	0.00784904	0.999366	0.206451	0.999452	0.42265	0.999227	0.218368	0.999428	0.42265	0.998868	0.190308	0.998621	0.00784904	0.999366	0.206451	0.999452	0.42265	0.999227	0.218368	0.999428	0.42265	0.998868	0.190308	0.998638	0.205668	0.998436	0.166186	0.999509	0.545431	1.00011	0.42265	0.999602	0.515771	0.998531	0.186106	0.998328
OsAffx.4672.1.S1_at	0.920511	3.11146e-09	0.99459	0.341031	0.99844	0.462673	0.998111	0.342365	0.999498	0.536735	1.17108	0.278484	0.644891	0.0959679	0.696789	0.125087	0.699486	0.127012	0.699255	0.126856	0.700227	0.127539	0.820432	0.288326	0.908141	0.0202338	0.981224	0.290708	0.985022	0.376175	0.984697	0.367956	0.986066	0.403909	1.15534	0.307267	1.00591	0.483594	1.19528	0.355253	1.19435	0.424653	1.15937	0.438762	0.990058	0.189356	0.70472	0.130482	0.837387
OsAffx.4822.1.A1_at	0.878311	0.418482	0.904701	0.513541	0.879278	0.421552	0.878954	0.42052	0.879256	0.421481	0.87929	0.421589	0.998216	0.00478505	1.02821	0.410589	0.999314	0.42265	0.998946	0.201349	0.999289	0.42265	0.999327	0.383385	0.979971	0.38749	1.00941	0.788085	0.98105	0.408744	0.980688	0.401468	0.981025	0.408236	0.981062	0.409002	0.879496	0.422249	0.878104	0.417828	0.878472	0.418989	0.897613	0.485465	0.879342	0.421755	0.999562	0.716938	0.99798
OsAffx.4833.1.S1_x_at	0.12589	0.0512185	0.0327356	0.0473691	0.112444	0.0503268	0.228999	0.0709416	0.00474802	0.0449225	0.213136	0.0687582	8.34785	0.148039	2.17072	0.0202626	7.45626	0.163578	15.1851	0.00409531	0.314845	0.089329	14.1332	0.00157428	7.26653	0.153079	1.88954	0.0167274	6.49043	0.169735	13.2181	0.00454208	0.274063	0.0445888	12.3025	0.00194284	0.333941	0.0902919	0.0676454	0.0505325	0.0544777	0.0491383	0.0547563	0.0489441	0.016992	0.045923	22.1439	0.00750997	4.48562
OsAffx.5130.1.S1_x_at	1.43401	0.41587	0.999221	0.298266	0.999499	0.599418	0.999017	0.275089	0.999472	0.59213	0.998559	0.162478	1.4336	0.416124	0.998934	0.192716	0.999212	0.42265	0.998731	0.195415	0.999185	0.42265	0.998273	0.130639	1.4336	0.416124	0.998934	0.192716	0.999212	0.42265	0.998731	0.195415	0.999185	0.42265	0.998273	0.130639	0.998372	0.22693	0.99798	0.10789	0.998493	0.229836	1.00029	0.42265	1.00569	0.472343	0.998086	0.184345	0.997694
OsAffx.5131.1.S1_at	1.62027	0.104377	1.69044	0.270581	1.88511	0.109759	5.7767	0.127643	5.62014	0.0930804	0.921016	0.325677	0.174709	0.0664448	0.182276	0.0631825	0.203267	0.0692191	0.622888	0.285204	0.606007	0.23886	0.0993111	0.0580806	0.79033	0.626599	0.824559	0.704647	0.919516	0.852547	2.81775	0.17837	2.74138	0.128335	0.449252	0.26646	1.14502	0.140595	1.76756	0.0838115	1.77742	0.0833859	1.18247	0.0769694	1.26881	0.0420345	0.123465	0.0609631	0.190592
OsAffx.7807.1.S1_at	0.995679	0.0378058	0.99846	0.398317	0.998921	0.669304	0.997569	0.309159	0.998759	0.648637	0.995998	0.0782326	0.994683	0.00307269	0.997461	0.187168	0.997922	0.418187	0.996571	0.189344	0.99776	0.420822	0.995002	0.0640216	0.995072	0.000649331	0.997851	0.232157	0.998312	0.49929	0.996961	0.22138	0.998151	0.495353	0.995391	0.0647302	0.995868	0.242456	0.994084	0.101766	0.996548	0.257001	1.00098	0.42265	1.0075	0.479202	0.994872	0.182248	0.99309
OsAffx.7809.1.S1_at	1.00814	0.589089	1.01081	0.435853	0.99892	0.669287	0.997568	0.309138	0.998758	0.648729	0.995995	0.0781903	1.00444	0.762644	1.0071	0.592956	0.995255	0.23854	0.993907	0.142544	0.995093	0.235501	0.99234	0.0863959	1.00753	0.614886	1.01019	0.45803	0.998311	0.499287	0.99696	0.221381	0.99815	0.495522	0.995388	0.0647218	0.995865	0.24244	0.994081	0.101749	1.00521	0.576667	1.00098	0.42265	0.999636	0.843167	0.992211	0.103843	0.990434
OsAffx.9127.2.S1_x_at	1.00719	0.745463	1.02924	0.319633	0.986115	0.376965	0.983735	0.315174	0.987828	0.436887	0.981263	0.264002	0.313463	0.0358394	0.320325	0.0364082	0.306904	0.0353573	0.306163	0.035288	0.307437	0.0353989	0.305394	0.0352154	1.01395	0.491726	1.03615	0.235372	0.992738	0.257167	0.990342	0.13842	0.994463	0.465716	0.987853	0.0774075	0.980467	0.248241	0.977163	0.19555	0.983728	0.315073	0.989146	0.470061	1.04436	0.50281	0.305146	0.0351837	0.304118
[truncated: 17 more columns]
