# Supplementary material for: Comprehensive Expression Analysis of Rice Armadillo Gene Family During Abiotic Stress and Development
Source: DNA Res. 2014 Jan 6;21(3):267–83. doi: 10.1093/dnares/dst056 (PMC4060948; doi:10.1093/dnares/dst056)
Supplement: Supplementary Data [file supp_dst056_dst056supp_table8.xlsx]

## Sheet: Sheet1
Table S8. List of primers used for Q-PCR expression analysis
Gene ID	Primer sequence
OsARM13F	5'TCA TGA CTG CCC TGG TAA GCT3'
OsARM13R	5'CCG TGC TCA AGC GAC TGA3'
OsPUB4F	5'CAC CGT GTC GGA GGA AGC T3'
OsPUB4R	5'CAC GAT GGA TGG TTG CTT CA3'
OsPUB8F	5'CCC GTT CTT CTG ACT TTT GCA3'
OsPUB8R	5'GTG CTT CAG ACT TCA TGA TCA GGT A3'
OsPUB75F	5'TGC AGA ATT TGC CAT GTC ATC T3'
OsPUB75R	5'TAA CAT GGC CAC AGG TCT CAC A3'
OsPUB2F	5'TCG ACG CAA CAA CTG TAC GAT T3'
OsPUB2R	5'CAA TTA TTG TGA TGC TTT TGT TCA CA3'
OsPUB5F	5'TTT TCT GTC CCG GCT TGA AT3'
OsPUB5R	5'CGT GCG TGT ATC ACA GTG GAG TA3'
OsPUB6F	5'GCG TTT TAG AAG AGT CTT GAT CGA A3'
OsPUB6R	5'AAG ACG AAA AAA CGG CAA AGA G3'
ORYZADILLOF	5'CCA CGA CCG CTT CTA TCG AA3'
ORYZADILLOR	5'CCC TGT CTG ATG GTG TTC CAA3'
