# Supplementary material for: Comprehensive Expression Analysis of Rice Armadillo Gene Family During Abiotic Stress and Development
Source: DNA Res. 2014 Jan 6;21(3):267–83. doi: 10.1093/dnares/dst056 (PMC4060948; doi:10.1093/dnares/dst056)
Supplement: Supplementary Data [file supp_dst056_dst056supp_table9.xlsx]

## Sheet: Sheet1
Table S9. cis- regulatory elements analysis of differentially expressed Rice Armadillo genes using PlantCARE database
TIGR LOCUS ID	ABRE	ARE	GCN4_motif	HSE	LTR	MBS	5UTR Py-rich stretch	CAT-box	GC-motif	TC-rich repeats	TCA-element	TGA-element	Box-W1	GARE-motif	TGACG-motif	Skn-1_motif	WUN-motif	RY-element	OCT	ERE	C-repeat/DRE	MSA-like	MBSI	motif IIb	AuxRR-core	CE3	circadian	HD-Zip 1	HD-Zip 2	as-2-box	CCGTCC-box
OsPUB75	1,717+	2 ,132-,372-	3 , 910,918,914+	1, 508-			1,350+					1,664+	2,99+, 819-			767-			2,352+.359-		413-
OsPUB33	656-,659,657+	866-	501+			223+,550+	146-,484+476+		351-	183-									10+		15-,304+
OsPUB5	3,817-,858,819-		798+		101-	237-,545-			4,60+,924,922,926-	8+,880-		298+	949-					639-			554+
OsPUB2	355+,836-	594+,726-	669+	627+	933-	55-	691+					709+	327+				176,449-		242-,630+		79-							15+
OsARM13	6+	782-		275-			825+						494+				917+
OsPUB39				741+			753+				717-					12+,754,142,807-		182-,675-	168+,255-
OsPUB8		235-,432+	54-		34-	480-	57+			722+				823-				721-	358-							266-
Oryzadillo		170+		1109+		,1146-											247-	533-	114,534+		511-
