# Supplementary material for: Comprehensive Expression Analysis of Rice Armadillo Gene Family During Abiotic Stress and Development
Source: DNA Res. 2014 Jan 6;21(3):267–83. doi: 10.1093/dnares/dst056 (PMC4060948; doi:10.1093/dnares/dst056)
Supplement: Supplementary Data [file supp_dst056_dst056supp_table10.xlsx]

## Sheet: Sheet1
Table S10. Microarray expression of Duplicated genes
OsARM	Regulation
Locus I.D	C	D	S
OsPUB3			2.5727
OsPUB2	5.20432	11.059	8.97703
OsPUB39	2.70833	7.02146	6.9822
OsPUB40			2.24841
OsPUB22		2.25504
OsPUB21		2.30321	2.31977	Down-Regulated
OsPUB46			2.07724
OsPUB45	UP	UP	UP	MPSS
OsPUB5		48.2344	3.48898
OsPUB6		22.51	8.48767
OsPUB39	2.70833	7.02146	6.9822
OsPUB3			2.5727
OsPUB18		2.05522
OsPUB17	Not regulated under Stress
OsPUB33	2.3531	5.18699	11.0746
OsPUB34	Not regulated under Stress
Tandem duplicated
OsARM54		3.38994
