# Supplementary material for: Comprehensive Expression Analysis of Rice Armadillo Gene Family During Abiotic Stress and Development
Source: DNA Res. 2014 Jan 6;21(3):267–83. doi: 10.1093/dnares/dst056 (PMC4060948; doi:10.1093/dnares/dst056)
Supplement: Supplementary Data [file supp_dst056_dst056supp_table11.xlsx]

## Sheet: Sheet1
Probe Set ID	Young Leaf a	Young Leaf b	Young Leaf c	Average	Root a	Root b	Root c	Average	Seedling a	Seedling b	Seedling c	Average	P1a	P1b	P1c	Average	P2a	P2b	P2c	Average	P3a	P3b	P3c	Average	P4a	P4b	P4c	Average	P5a	P5b	P5c	Average	P6a	P6b	P6c	Average	S1x	S1y	S1z	Average	S2b	S2c	S2z	Average	S3a	S3b	S3c	Average	S4a
Os.10194.1.S1_at	4.36624	4.56921	4.33614	4.42386	4.31107	4.20656	4.25242	4.25669	4.30663	4.25522	4.26214	4.27467	4.27726	4.30212	4.27544	4.28494	4.46591	4.35135	4.36818	4.39514	4.27123	4.29516	4.21626	4.26088	4.27278	4.29188	4.27474	4.2798	4.26265	4.25226	4.29244	4.26912	5.26784	4.41635	6.6817	5.45529	4.37499	4.26167	11.1188	6.58516	4.25781	4.25927	4.22622	4.24776	4.2748	6.78348	5.22005	5.42611	34.7814
Os.10719.1.S1_at	217.905	222.433	280.836	240.391	290.303	247.13	273.435	270.289	131.688	165.519	175.571	157.593	227.035	234.889	253.446	238.457	257.01	288.885	286.34	277.412	195.862	208.932	162.166	188.986	166.472	201.663	154.356	174.164	256.897	217.502	177.759	217.386	146.873	137.902	126.407	137.061	167.187	202.724	163.159	177.69	274.237	284.684	293.337	284.086	164.796	165.124	160.626	163.515	68.0059
Os.11258.1.S1_at	355.587	410.081	382.021	382.563	169.303	168.249	159.373	165.642	118.106	131.482	134.452	128.013	291.093	270.76	234.206	265.353	217.502	311.769	245.513	258.261	180.639	191.524	138.879	170.347	140.272	118.989	108.515	122.592	120.182	137.782	120.072	126.012	124.181	97.3649	90.4532	104	108.411	156.298	136.477	133.729	131.656	127.744	150.231	136.544	77.152	81.7246	75.5656	78.1474	115.987
Os.11259.1.S1_a_at	455.374	434.672	420.118	436.721	377.094	351.512	398.271	375.625	188.477	241.03	216.918	215.475	368.599	287.868	431.108	362.525	242.252	237.94	225.796	235.33	360.506	340.876	635.655	445.679	512.909	423.309	722.954	553.058	302.526	401.594	335.456	346.525	490.622	502.792	511.363	501.593	393.654	480.536	384.595	419.595	365.353	317.551	325.421	336.108	335.456	339.67	297.431	324.185	309.503
Os.11711.1.S1_at	7.47561	10.324	9.04716	8.94894	11.7873	10.5256	13.092	11.8017	13.712	17.4659	12.1573	14.4451	17.9777	26.1768	30.0663	24.7403	15.1973	20.1759	12.1001	15.8244	21.8501	21.2752	28.8524	23.9926	12.9019	11.9951	23.7287	16.2086	6.74643	4.55665	6.91319	6.07209	29.1606	23.9605	23.8729	25.6647	15.9656	24.4585	16.561	18.995	11.9042	14.2794	8.33498	11.5062	9.64593	10.0619	8.27381	9.32722	9.40522
Os.11732.1.S1_a_at	537.058	521.568	443.876	500.834	183.388	233.727	171.498	196.204	175.783	266.464	216.26	219.502	273.123	363.529	267.948	301.534	144.195	260.81	247.115	217.373	230.432	187.249	407.339	275.007	226.226	169.073	307.278	234.192	91.1784	120.05	120.825	110.684	305.011	292.693	304.664	300.789	305.033	289.633	310.693	301.786	263.199	183.553	368.08	271.61	163.3	132.246	173.919	156.488	248.11
Os.12176.1.S1_at	414.664	853.593	523.363	597.206	1923.79	2201.41	2006.72	2043.97	915.93	745.558	677.092	779.527	1811.37	9574.31	9027.19	6804.29	5765.75	5564.38	4754.57	5361.57	9947.07	9164.32	4642.47	7917.95	1654.53	4715.77	13808.8	6726.36	271.588	451.898	345.407	356.297	11838.7	13593.5	14864.6	13432.3	874.315	566.742	732.883	724.647	4351.37	1924.78	739.321	2338.49	6028.23	7364.42	7445.16	6945.94	6256.84
Os.12378.1.S1_at	1090.12	1446.71	1180.51	1239.11	2435.5	2327.46	2351.12	2371.36	2124.24	1762.02	2000.7	1962.32	1242.84	1323.58	1136.37	1234.26	978.435	1425.17	1501.87	1301.82	1368.44	1459.95	1933.49	1587.29	1661.01	1817.9	1356.41	1611.77	2061.39	2445.26	2365	2290.55	2145.04	2070.46	2177.41	2130.97	1641.83	1681.89	1772.64	1698.79	1444.45	1271.47	1681.89	1465.94	1179.64	1308.07	1252.25	1246.65	909.948
Os.12583.2.S1_at	44.0391	37.2872	14.0233	31.7832	12.9222	7.46427	7.93245	9.43965	13.92	13.5755	11.3774	12.9576	38.0766	34.9095	41.3041	38.0968	42.4915	134.816	75.9952	84.4343	34.7091	13.285	15.2925	21.0955	14.3323	11.4151	11.4609	12.4028	15.3896	12.8374	12.5425	13.5898	11.4396	9.48925	7.72519	9.55136	34.6387	29.1015	23.2018	28.9807	9.8362	13.301	24.7076	15.9482	32.6229	23.6477	53.7118	36.6608	33.0527
Os.14854.1.S1_at	818.674	744.014	759.716	774.135	798.262	873.445	869.133	846.946	389.178	445.581	448.637	427.799	908.931	579.958	1237.95	908.948	646.456	467.672	532.038	548.722	775.089	853.234	1658.2	1095.51	1137.8	1506.38	1396.1	1346.76	389.688	392.122	442.016	407.942	926.481	792.148	804.862	841.163	1674.12	1807.81	1690.45	1724.13	626.811	783.646	711.762	707.406	687.418	372.547	391.055	483.673	340.357
Os.15803.1.S1_at	15.4731	8.25026	13.5642	12.4292	454.642	494.867	614.496	521.335	262.066	310.03	316.181	296.092	1109.87	925.622	934.173	989.887	929.126	834.733	736.673	833.511	856.594	790.578	894.808	847.327	1016.19	1101.25	831.993	983.146	449.104	415.887	387.321	417.437	444.407	465.556	473.472	461.145	122.916	174.332	136.625	144.624	105.41	98.2929	153.002	118.902	196.885	272.494	206.957	225.445	93.7835
Os.16039.1.S1_s_at	2103.8	2491.58	3125.08	2573.49	710.056	723.508	687.535	707.033	811.303	891.656	738.257	813.739	4077.54	2739.47	3025.07	3280.69	1846.51	2336.77	2238.56	2140.61	2630.13	2740.88	2604.14	2658.38	3319.6	2356.47	2984.77	2886.95	2068.61	2282.11	2406.31	2252.34	2571.12	2116.16	2388.96	2358.74	1656.69	1586.52	1589.05	1610.75	1429.36	1398.71	1029.37	1285.81	1747.06	1821.43	1998.21	1855.56	3384.64
Os.1660.1.S1_at	268.983	260.868	290.986	273.612	498.93	599.482	435.625	511.346	299.812	296.893	314.731	303.812	106.952	119.145	142.364	122.82	186.282	182.84	179.188	182.77	257.522	210.275	212.914	226.904	136.943	143.961	217.279	166.061	373.114	491.619	382.624	415.786	342.789	315.516	270.171	309.492	383.351	525.906	362.999	424.085	514.382	445.063	469.102	476.183	1230.85	1236.61	1600.12	1355.86	2505.45
Os.17102.1.S1_at	170.283	140.462	184.14	164.962	143.467	174.742	137.073	151.761	64.6865	53.8208	67.6738	62.0603	470.77	595.087	328.89	464.916	458.775	501.93	379.788	446.831	346.598	335.349	336.628	339.525	231.338	227.509	238.788	232.545	214.445	211.982	202.478	209.635	181.047	139.387	119.802	146.745	273.852	227.49	232.152	244.498	249.797	240.246	219.626	236.556	189.326	217.277	226.771	211.125	107.633
Os.174.1.S1_at	576.847	629.464	597.837	601.383	406.614	383.266	483.112	424.331	497.849	422.122	536.303	485.425	545.797	582.41	468.053	532.086	439.823	578.952	532.51	517.095	499.36	488.318	407.181	464.953	407.656	239.646	423.107	356.803	284.55	277.317	262.399	274.755	378.938	427.681	386.238	397.619	363.052	420.159	422.056	401.756	550.339	517.37	577.039	548.249	477.139	481.976	483.782	480.966	571.268
Os.17439.1.S1_at	114.679	70.7549	95.9758	93.8033	29.8146	34.1625	33.4595	32.4789	34.1047	39.4552	50.9743	41.5114	58.6623	53.3729	66.5114	59.5156	35.5433	59.851	24.1381	39.8441	73.9731	57.9958	76.941	69.6366	33.5244	31.7305	34.8454	33.3668	22.575	24.0693	22.0899	22.9114	28.9862	21.8979	20.1867	23.6902	49.1088	61.0856	54.8212	55.0052	30.2039	34.1201	27.8608	30.7283	20.1233	8.97363	20.0463	16.3811	7.36376
Os.17496.1.S1_at	8.8704	7.8025	8.93544	8.53611	15.7098	13.96	10.3122	13.3274	13.8491	16.4783	15.2444	15.1906	8.38439	6.781	8.37899	7.84813	8.44395	8.51267	8.58426	8.51363	8.41397	7.60605	6.263	7.42767	8.69259	9.10506	8.46648	8.75471	13.5004	9.80261	8.5999	10.6343	6.57141	8.4323	8.39288	7.79886	12.2182	11.9093	18.2725	14.1333	8.68767	12.5657	16.0124	12.4219	8.37721	8.42271	8.41748	8.4058	7.30778
Os.17676.2.S1_at	5.97382	6.19925	5.9439	6.03899	5.64571	5.54493	5.43525	5.54197	5.58406	5.55658	5.50149	5.54737	5.68039	5.68289	5.55929	5.64085	5.72523	5.76303	5.78627	5.75818	5.62068	5.596	5.40411	5.54026	5.53861	5.6578	5.50704	5.56782	5.56637	5.56759	5.55973	5.56456	5.54175	5.53944	5.59212	5.55777	5.87789	5.68852	5.55161	5.70601	5.45022	5.56185	5.48956	5.50054	5.50713	6.45453	5.36856	5.77674	5.83594
Os.17928.1.S1_at	364.342	346.188	383.685	364.738	226.281	214.069	211.039	217.129	211.406	194.345	217.389	207.713	210.061	220.084	217.96	216.035	221.434	218.062	240.47	226.655	255.254	280.955	260.728	265.646	263.978	233.528	224.244	240.583	260.766	467.021	354.952	360.913	511.277	483.806	387.918	461	234.379	242.546	225.541	234.155	236.064	382.749	297.789	305.534	319.561	325.143	245.355	296.686	187.999
Os.18349.1.A1_s_at	61.7871	49.1087	81.8544	64.2501	592.259	579.252	508.925	560.145	670.254	624.843	657.622	650.906	896.12	1009.07	728.635	877.941	741.421	805.357	715.902	754.227	674.844	596.339	846.16	705.781	900.222	935.375	805.138	880.245	2467.53	2145.73	2078.69	2230.65	251.325	297.66	283.416	277.467	336.637	506.782	401.03	414.816	298.126	482.113	1053.56	611.266	621.128	577.481	678.047	625.552	265.859
Os.18508.1.S1_at	1023	1093.87	1207.99	1108.29	841.529	950.808	958.783	917.04	974.879	868.823	1011.9	951.867	1474.88	1568.09	1277.05	1440.01	1306.18	1475.43	1579.2	1453.61	1128.9	1117.96	1211.88	1152.92	1024.31	956.732	994.629	991.889	1475.85	1360.68	1406.63	1414.38	658.194	670.888	747.39	692.157	763.024	1106.05	893.72	920.931	856.052	894.506	858.73	869.763	728.95	698.683	805.972	744.535	749.827
Os.18851.1.A1_at	25.3128	21.3062	28.1919	24.937	5.1392	5.19223	4.97164	5.10102	10.0057	5.44106	5.39901	6.94858	13.3118	5.51567	19.5524	12.7933	7.71961	5.57869	8.46085	7.25305	7.80628	6.88451	5.28746	6.65942	5.00409	5.47211	5.44431	5.30684	16.2213	13.0781	10.1937	13.1644	13.1911	14.479	7.58702	11.7524	8.46037	7.64253	6.1264	7.40977	8.01336	5.42246	5.38126	6.27236	5.13402	5.1426	5.19395	5.15686	6.2829
Os.20158.1.S1_s_at	232.104	265.594	307.748	268.482	318.921	303.903	324.636	315.82	253.261	220.134	296.789	256.728	376.544	415.745	253.279	348.522	239.28	249.922	247.788	245.663	259.57	165.183	246.856	223.869	345.419	251.309	311.527	302.752	204.069	219.289	196.156	206.505	250.304	279.868	272.173	267.448	316.849	378.406	347.935	347.73	395.031	508.098	487.696	463.608	416.191	250.175	297.789	321.385	129.288
Os.22682.1.S1_a_at	145.994	208.507	236.839	197.113	161.197	177.313	172.573	170.361	308.922	256.818	344.231	303.324	409.012	463.484	442.536	438.344	228.108	228.973	227.586	228.222	223.557	175.344	521.319	306.74	430.655	398.83	442.752	424.079	389.872	509.03	389.775	429.559	154.349	223.069	239.501	205.64	236.543	306.836	329.428	290.936	212.807	117.87	245.494	192.057	124.392	133.734	109.398	122.508	100.321
Os.23579.1.A1_at	261.868	240.272	276.34	259.493	162.241	128.61	139.337	143.396	215.497	176.613	232.163	208.091	448.949	442.619	331.37	407.646	267.786	284.495	273.891	275.391	302.792	272.1	235.948	270.28	293.911	271.39	236.138	267.146	282.418	264.458	254.529	267.135	165.458	130.287	136.804	144.183	118.031	196.085	126.334	146.817	108.184	74.6869	110.008	97.6263	75.9433	76.2875	59.3753	70.5354	37.0279
Os.24261.1.S1_at	613.728	405.062	483.903	500.898	369.929	436.531	347.534	384.664	454.883	548.595	342.175	448.551	761.649	900.347	970.772	877.59	1222.59	1232.78	1149.06	1201.48	1083.59	1057.07	1355.03	1165.23	865.422	958.107	858.511	894.014	431.871	362.468	404.664	399.668	508.588	347.603	363.247	406.48	630.081	565.203	628.701	607.995	329.971	357.554	300.97	329.498	393.356	530.166	425.641	449.721	442.048
Os.24695.1.A1_at	5.34767	5.73311	5.26113	5.4473	5.22274	5.30385	5.15103	5.22587	5.21151	5.12223	5.155	5.16292	5.17861	5.21435	5.17981	5.19093	5.51005	5.26391	5.31733	5.36376	5.21217	5.19112	5.08884	5.16404	5.21073	5.22222	5.16954	5.20083	5.17578	5.15252	5.17382	5.16737	5.76614	5.17667	5.72391	5.55558	5.16979	5.14496	5.15888	5.15788	5.1614	5.15112	5.12235	5.14495	5.15203	5.16093	5.13761	5.15019	5.30478
Os.24783.1.A1_at	119.439	124.142	132.929	125.503	127.517	110.251	110.562	116.11	103.319	99.3215	97.9365	100.192	264.516	212.942	177.452	218.303	173.178	259.494	186.067	206.247	208.753	150.786	135.03	164.856	130.977	123.855	84.7885	113.207	133.756	115.036	106.84	118.544	108.993	71.2626	57.4597	79.2383	84.8946	114.693	99.3916	99.6596	136.054	134.422	123.182	131.219	87.1353	89.0229	93.2615	89.8066	27.5746
Os.24895.1.S1_at	554.961	450.422	584.505	529.962	209.843	234.539	217.183	220.522	421.754	430.769	443.609	432.044	525.184	488.893	315.095	443.057	211.686	278.763	253.566	248.005	394.579	454.159	390.368	413.035	461.089	518.033	320.624	433.249	565.492	453.743	488.068	502.434	435.4	343.94	447.729	409.023	408.679	482.341	398.812	429.944	577.106	735.482	936.824	749.804	550.122	451.323	537.156	512.867	310.773
Os.26377.1.S1_at	501.549	388.647	536.481	475.559	503.449	608.373	527.307	546.376	249.84	278.337	304.835	277.671	640.445	795.342	979.298	805.029	699.683	601.35	655.484	652.172	901.251	989.559	760.559	883.79	732.949	850.439	1096.31	893.234	552.183	375.385	507.573	478.38	840.928	720.29	627.273	729.497	562.258	646.754	713.497	640.836	453.937	376.802	376.597	402.445	404.246	409.216	360.805	391.422	323.366
Os.26912.1.A1_x_at	5.15907	5.54674	5.45093	5.38558	5.06749	5.00771	5.00334	5.02618	5.07263	5.0353	5.01996	5.04263	5.03716	5.07209	5.0311	5.04678	5.31526	5.11536	5.18203	5.20422	5.02553	5.08375	4.94371	5.01767	5.031	5.06106	5.03024	5.04077	5.03156	5.00569	5.05063	5.02929	5.00826	5.03015	5.07484	5.03775	5.03383	5.01069	4.9994	5.01464	5.00223	5.02085	4.95279	4.99196	5.03104	5.01842	5.02222	5.02389	5.30191
Os.27109.1.S1_at	297.93	239.069	381.242	306.08	392.739	314.174	424.572	377.162	190.696	205.122	199.042	198.287	207.488	194.395	260.418	220.767	164.041	140.223	172.421	158.895	168.94	156.596	207.549	177.695	283.44	225.22	239.749	249.47	443.449	297.347	279.234	340.01	249.818	220.797	204.147	224.921	213.569	215.805	154.382	194.586	113.907	192.729	168.023	158.22	154.42	183.541	168.885	168.949	72.289
Os.27272.1.S1_at	266.608	343.324	246.129	285.353	279.014	329.634	272.432	293.693	238.499	192.221	263.655	231.458	959.914	949.475	834.892	914.76	861.497	959.95	849.429	890.292	589.991	629.536	570.374	596.634	463.599	332.257	357.794	384.55	286.894	365.908	356.756	336.519	456.864	444.072	405.956	435.631	355.086	260.968	370.07	328.708	602.408	814.794	596.989	671.397	829.919	577.278	661.119	689.439	879.286
Os.27414.1.S1_a_at	367.314	243.844	177.84	262.999	116.748	142.936	106.639	122.108	88.0987	90.3933	98.0682	92.1867	218.287	164.769	190.398	191.151	171.478	141.624	163.05	158.717	176.059	181.583	163.589	173.744	256.033	205.605	269.14	243.593	251.844	232.04	232.811	238.898	231.293	230.387	168.37	210.017	166.354	148.357	172.949	162.553	318.381	425.101	223.921	322.467	184.002	322.686	234.013	246.9	151.82
Os.27514.1.S1_at	346.273	315.888	509.003	390.388	181.486	181.066	186.744	183.098	160.018	163.606	154.682	159.435	439.563	380.445	431.681	417.23	242.434	286.611	261.761	263.602	328.281	279.685	411.838	339.934	315.946	291.638	318.764	308.782	194.181	195.748	172.738	187.556	226.931	232.464	231.785	230.393	343.948	336.341	268.061	316.117	177.062	187.254	160.167	174.828	105.012	154.414	120.214	126.547	121.749
Os.27557.1.S1_at	4.71645	4.72037	4.77433	4.73705	4.61386	4.55287	4.55806	4.57493	4.59934	4.98598	4.54413	4.70981	4.57528	4.61151	4.57045	4.58575	4.62398	4.68038	4.69687	4.66708	4.5587	4.5972	4.49378	4.54989	4.5751	4.63111	4.5687	4.59164	4.5682	4.55698	4.60334	4.57617	4.54298	4.56535	4.58551	4.56461	4.55328	4.52779	4.54828	4.54312	4.54457	4.54252	4.49301	4.5267	4.56391	4.55835	4.56281	4.56169	4.80244
Os.31644.2.S1_at	4.82074	4.77845	4.76663	4.78861	4.72683	4.65169	4.65233	4.67695	4.69966	4.66192	4.65853	4.67337	4.67861	4.71347	4.66982	4.6873	4.73416	4.7487	4.80756	4.76347	4.70613	4.6922	4.57706	4.65846	4.66642	4.70372	4.66764	4.67926	4.6732	4.6448	4.69307	4.67036	4.65081	4.67567	4.68528	4.67059	4.66876	4.63413	4.64047	4.64779	4.64479	4.66231	4.5949	4.634	4.6682	4.65604	4.66509	4.66311	4.82871
Os.32803.2.S1_at	7.46622	7.27476	7.45756	7.39951	6.83137	6.64967	6.62935	6.70346	6.8264	6.88737	6.71834	6.8107	6.79481	6.83236	8.16597	7.26438	6.86023	7.39203	7.04192	7.09806	7.18475	8.24073	13.8335	9.753	6.99304	6.88995	6.76245	6.88182	6.81013	6.65284	7.06346	6.84214	12.6989	23.3742	10.634	15.569	7.79039	15.5322	11.1223	11.4816	6.98216	6.76891	6.69836	6.81648	6.57217	6.57812	6.62194	6.59074	7.1076
Os.3405.1.S1_at	2878.61	2981.49	3222.93	3027.67	3202.69	3553.07	3419.82	3391.86	2602.03	3137.07	3182.11	2973.74	8230.78	8277.05	8330.32	8279.38	7763.06	7666.9	7734.05	7721.34	7267.99	5145.55	5149.28	5854.27	6228.39	4400.58	6450.41	5693.12	4586.34	4251.72	3972.28	4270.11	4957.12	4660.06	4548.2	4721.79	2961.7	3222.29	3201.6	3128.53	3044.98	4093.27	3236.9	3458.38	2822.11	2104.54	2493.31	2473.32	3565.31
Os.35897.1.A1_at	813.843	927.558	661.619	801.007	679.464	730.803	778.182	729.483	860.731	811.068	930.769	867.523	979.899	1020.34	735.265	911.835	891.49	872.658	742.89	835.679	873.073	840.068	901.52	871.554	936.18	1149.42	673.145	919.58	1345.79	1507.4	1533.33	1462.18	390.395	426.733	396.165	404.431	558.634	628.965	558.634	582.078	318.678	338.068	408.383	355.043	328.126	268.774	303.148	300.016	189.222
Os.36245.1.A1_at	4.84375	4.8273	4.81612	4.82906	4.75591	4.70686	4.70232	4.7217	4.75306	4.71798	4.70552	4.72552	4.7609	4.84187	6.44173	5.34817	5.07595	5.53766	4.82638	5.14666	4.73924	5.63508	8.94133	6.43855	4.73491	4.7786	4.80584	4.77312	4.71776	4.69498	4.74332	4.71869	4.73287	4.73909	4.74553	4.73916	4.71128	4.72488	4.76621	4.73412	4.71056	4.72502	4.65552	4.69703	4.75091	4.73761	5.93967	5.14273	4.90984
Os.39992.1.A1_at	4.80887	4.70045	7.75451	5.75461	4.5926	4.53344	4.53206	4.5527	4.68926	4.54258	4.54184	4.59122	4.56304	4.62605	4.54733	4.57881	4.6091	4.65512	4.74306	4.66909	4.53494	4.57052	4.47023	4.52523	4.53641	5.29485	4.54598	4.79241	4.54468	4.5147	4.57036	4.54325	4.51434	4.56648	4.55888	4.54657	4.55473	4.4986	4.67917	4.5775	4.5194	4.50635	4.45616	4.49397	4.54812	4.53099	4.54451	4.54121	4.67457
Os.4114.1.S2_at	699.354	758.266	699.061	718.894	370.253	340.993	364.166	358.471	465.98	467.008	551.365	494.784	1216.74	1357.88	1213.41	1262.68	1473.17	1821.28	1469.55	1588	1218.24	927.707	1011.99	1052.64	695.904	576.63	677.128	649.887	634.896	789.393	639.793	688.028	588.181	455.438	478.412	507.344	435.094	484.976	417.859	445.977	768.146	732.99	682.051	727.729	472.162	484.429	412.515	456.368	374.234
Os.4378.2.S2_a_at	2945.59	3317.13	3445.23	3235.98	4624.99	4682.77	5030.88	4779.54	3831.56	4418.16	3775.97	4008.56	2592.4	2652	3369.6	2871.33	2466.79	2476.6	2281.7	2408.36	3304.62	3244.21	4098.88	3549.23	3470.48	3957.51	3042.12	3490.04	4688.99	4568.62	4731.47	4663.03	1919.17	2046.25	2013.64	1993.02	2454.88	2563.15	2669.71	2562.58	7625.39	3789.51	3655.14	5023.35	7886.1	9151.57	10389.2	9142.3	7725.32
Os.45995.1.S1_x_at	205.886	236.737	291.305	244.642	196.326	201.955	170.227	189.503	177.737	193.901	182.152	184.597	230.81	257.395	231.574	239.926	94.5706	144.219	96.6547	111.815	151.648	159.11	238.89	183.216	191.331	186.425	216.155	197.971	175.108	195.748	169.143	180	52.1196	186.969	165.76	134.95	130.499	138.602	146.137	138.413	117.974	78.0947	154	116.689	185.401	214.618	214.373	204.797	212.239
Os.46762.1.S1_at	6.4015	7.33413	6.59688	6.7775	5.47337	5.35662	5.3587	5.39623	5.41388	5.36563	5.35272	5.37741	5.36237	5.40331	5.36042	5.37537	5.4674	5.45363	5.4728	5.46461	5.38232	5.40557	5.27181	5.35323	5.36186	5.46733	5.37703	5.40207	5.35534	5.33089	5.38818	5.35814	5.34747	5.35407	5.39443	5.36532	5.27281	5.33831	5.35732	5.32281	5.32195	5.32505	5.28584	5.31094	5.23492	5.34018	5.31946	5.29819	5.54026
Os.48368.1.S1_at	33.2419	21.1682	107.631	54.0136	673.328	648.544	596.342	639.405	373.286	361.563	455.569	396.806	777.706	738.452	693.242	736.467	509.719	614.868	508.411	544.333	654.333	361.235	587.108	534.225	793.626	640.506	497.099	643.744	853.564	681.586	684.65	739.933	235.532	222.97	237.773	232.092	234.452	361.712	178.426	258.197	146.568	220.251	329.504	232.108	237.596	278.31	237.412	251.106	153.666
Os.4847.1.S1_at	1848.07	1870.87	1823.1	1847.35	1526.03	1796.88	1659.17	1660.69	1245.64	933.93	1332.17	1170.58	1899.56	1864.81	1798.31	1854.23	1717.65	1385.98	1309.17	1470.93	1811.88	1442.65	1708.01	1654.18	2127.1	1996.29	2258.56	2127.32	2603.65	2641.22	2712.36	2652.41	2136.31	2399.89	2317.87	2284.69	1764.81	2108.91	1887.59	1920.44	2363.95	2532.26	3597.98	2831.4	3348.96	3343.66	3393.61	3362.08	2779.66
Os.49302.1.S1_at	6.58031	6.50149	6.65857	6.58013	6.42431	8.44975	6.33878	7.07095	6.43168	6.3707	6.3205	6.3743	6.39161	6.50887	6.38724	6.42924	6.4552	6.96875	6.8888	6.77091	6.4091	7.58316	6.31785	6.77004	6.40206	6.51382	6.35531	6.42373	6.36487	6.42949	6.38737	6.39391	6.37625	6.4091	6.42404	6.40313	6.27362	6.23327	6.19278	6.23322	6.32355	6.21721	5.9155	6.15209	6.45055	6.19967	6.1692	6.27314	6.82265
Os.50290.1.S1_at	34.4243	29.3689	25.0284	29.6072	277.893	326.38	281.267	295.18	49.0458	66.5951	54.2972	56.646	15.4678	16.052	15.8302	15.7833	16.0779	12.1536	16.3083	14.8466	15.7687	16.4612	12.7438	14.9912	17.6199	21.7011	17.6182	18.9797	68.0421	55.6787	49.0532	57.5913	19.5698	21.5974	14.9901	18.7191	24.6822	41.4092	36.5009	34.1974	23.7713	29.9355	34.5642	29.4237	24.6515	24.5952	24.3318	24.5262	25.1079
Os.50357.1.S1_at	88.7264	95.8261	77.4911	87.3479	14.4583	18.4181	16.951	16.6091	16.3905	14.2511	25.5809	18.7408	65.1241	52.8832	66.0291	61.3455	87.7517	76.7305	75.6362	80.0395	77.8991	61.8311	38.5287	59.4197	40.4363	32.6448	37.7081	36.9297	12.6613	15.8181	12.1496	13.543	33.8659	16.6848	15.6754	22.0754	31.2431	41.0129	20.8206	31.0255	13.7164	13.2097	13.072	13.3327	8.52491	9.27104	9.22298	9.00631	9.38533
Os.50533.1.S1_at	9.77624	7.44747	11.339	9.52092	18.0909	13.587	22.0606	17.9128	7.31252	7.25184	8.34059	7.63498	5.70767	7.02365	8.96346	7.23159	5.42439	6.30333	5.79111	5.83961	5.71619	5.25518	5.40307	5.45815	7.8406	7.79451	5.77495	7.13669	52.4013	46.0114	46.8526	48.4217	6.96262	6.44214	6.08688	6.49721	50.6303	47.8985	48.1939	48.9076	7.46433	12.7119	7.91146	9.36256	7.23918	6.91362	7.74573	7.29951	7.49444
Os.51721.1.S1_at	4.93457	4.85781	4.83196	4.87478	4.78849	4.7177	4.7178	4.74133	4.75363	4.72251	4.70932	4.72848	4.74394	4.82835	4.73699	4.76976	4.80818	4.83575	4.8996	4.84784	4.72267	4.78255	4.646	4.71707	4.76133	4.7673	4.73636	4.755	4.76515	4.70763	4.75903	4.74394	4.70905	4.7247	4.75333	4.72903	4.72221	4.67498	4.71638	4.70452	4.71333	4.7197	4.62976	4.6876	4.73415	4.7065	4.7252	4.72195	4.90871
Os.5192.1.S1_at	153.422	232.06	146.753	177.412	112.261	152.766	156.252	140.426	131.95	113.315	97.9378	114.401	148.035	126.191	136.071	136.765	156.759	175.584	165.159	165.834	149.696	145.945	148.218	147.953	119.489	102.512	132.213	118.071	103.019	79.2187	69.1705	83.8027	80.7612	58.1172	46.2966	61.725	1537.22	2478.44	1780.4	1932.02	372.569	270.243	126.191	256.334	1041.97	767.922	847.387	885.759	228.683
Os.52356.1.S1_at	4.66035	4.57776	4.5976	4.6119	4.54964	4.48225	4.47572	4.50254	4.52645	4.48192	4.4891	4.49916	4.50794	4.54751	4.49698	4.51748	4.52892	4.5644	4.6743	4.5892	4.53147	4.51445	4.41904	4.48832	4.50197	4.55085	4.50038	4.51773	4.50079	4.47799	4.52289	4.50056	4.48341	4.51317	4.51342	4.50334	4.49156	4.46012	4.47598	4.47589	4.48042	4.52647	4.44863	4.48518	4.5389	4.47408	4.48968	4.50088	4.63261
Os.52358.1.S1_at	595.167	645.111	550.704	596.994	238.651	200.156	186.729	208.512	231.183	192.267	227.879	217.11	20.7212	29.1208	18.3505	22.7308	18.1212	9.75133	20.9641	16.2789	31.2518	22.7526	29.6469	27.8838	37.2767	32.8752	31.0363	33.7294	63.081	90.9305	65.9407	73.3174	66.8416	59.8191	45.0909	57.2505	248.384	303.64	220.777	257.6	211.793	244.701	259.593	238.696	161.26	175.769	212.553	183.194	119.06
Os.53025.1.S1_at	7.14226	6.96937	7.27019	7.12727	29.2486	8.50652	47.7181	28.4911	7.81706	7.75934	10.0716	8.54934	6.58695	6.76996	6.60341	6.65344	6.9038	6.8979	7.37776	7.05982	6.66265	6.80112	6.54358	6.66912	6.6571	6.76216	6.60956	6.67627	6.6147	6.53191	6.70821	6.61827	6.69986	6.64344	6.74603	6.69644	6.56304	6.53136	6.47749	6.52396	6.65015	6.54423	6.11454	6.43631	6.65986	6.49181	6.52662	6.55943	7.35384
Os.53131.1.S1_at	4.95909	4.99337	4.92118	4.95788	4.84985	4.85256	4.78463	4.82902	4.77518	4.7981	4.70998	4.76109	4.80211	4.87351	4.79824	4.82462	4.87552	5.16085	4.93566	4.99067	4.82976	5.96657	4.7775	5.19128	4.94361	4.86455	4.84118	4.88311	4.79447	4.7032	4.79325	4.76364	4.80229	5.08333	5.21968	5.0351	4.69295	4.68516	4.70559	4.69457	4.70789	4.71275	4.91456	4.7784	5.15862	4.74341	4.83672	4.91292	5.00626
Os.53531.1.S1_at	4.79711	4.79537	4.7677	4.78673	4.74454	4.66762	4.64172	4.68463	4.69456	4.73831	4.67264	4.70184	4.69139	4.73207	5.12815	4.85054	4.71201	4.80662	4.81705	4.77856	4.64945	4.68186	6.58266	5.30466	4.68876	4.72131	4.68049	4.69685	4.66006	4.90831	5.36362	4.97733	4.63683	4.67309	4.67345	4.66112	4.66557	4.63389	4.6582	4.65255	4.74926	4.65004	4.58525	4.66152	4.68558	5.12736	4.67184	4.82826	4.85149
Os.53665.1.S1_at	180.663	255.177	434.927	290.256	376.114	334.596	446.377	385.696	265.054	201.553	209.656	225.421	121.184	167.596	115.912	134.898	160.313	149.604	117.2	142.372	192.961	178.45	153.611	175.007	196.068	248.92	118.936	187.975	412.18	348.885	442.257	401.107	117.499	107.858	125.526	116.961	133.736	151.276	98.8631	127.959	59.0755	61.7979	76.6237	65.8324	57.8267	58.8999	51.2674	55.998	10.6077
Os.53851.1.S1_at	5.33031	5.31617	5.33002	5.3255	5.30275	5.24782	5.25175	5.26744	5.28741	5.26516	5.19162	5.24806	5.26979	5.35635	5.26365	5.2966	5.36819	5.35144	5.36712	5.36225	5.27059	5.2842	5.23286	5.26255	5.37553	5.35235	5.99905	5.57565	5.26439	5.25176	5.28473	5.26696	11.0861	7.90318	7.66288	8.88404	5.27012	5.27914	6.52052	5.68993	5.26749	5.65773	5.24622	5.39048	5.27153	5.09521	5.24049	5.20241	5.32025
Os.54040.1.S1_at	193.918	169.356	242.659	201.978	252.06	242.175	331.083	275.106	125.64	143.956	167.895	145.83	337.953	239.925	624.039	400.639	296.02	237.335	248.385	260.58	351.35	301.597	387.356	346.768	393.095	357.464	379.363	376.64	421.735	329.289	391.98	381.001	418.418	296.25	292.726	335.798	302.641	381.588	376.727	353.652	993.473	853.648	669.377	838.833	3273.4	3007.62	2611.22	2964.08	1781.25
Os.54128.1.S1_at	24.3518	23.9426	25.6201	24.6382	28.1114	27.4414	25.2414	26.9314	22.9114	22.7188	22.5871	22.7391	161.504	154.155	196.142	170.6	190.047	194.696	136.926	173.89	153.394	160.951	175.843	163.396	142.492	150.015	208.767	167.092	32.3561	25.8401	29.1854	29.1272	69.9815	59.5059	62.4318	63.9731	54.7688	62.584	58.3923	58.5817	42.3143	45.3103	28.44	38.6882	32.6443	39.006	26.5572	32.7358	22.3124
Os.54189.1.S1_at	763.366	841.584	644.022	749.657	595.277	639.833	653.954	629.688	477.533	482.548	522.866	494.316	517.063	440.607	610.31	522.66	558.014	597.432	607.264	587.57	537.507	624.087	566.253	575.949	447.761	396.157	434.192	426.037	507.973	444.356	465.664	472.665	495.086	472.488	471.139	479.571	416.524	527.664	465.946	470.044	571.333	436.021	375.075	460.81	602.104	526.974	528.271	552.45	489.059
Os.54797.1.S1_at	4.43353	4.29154	4.49251	4.40586	4.32722	4.27792	4.2628	4.28931	4.32183	4.28931	4.29232	4.30115	4.30222	4.32963	4.29687	4.30957	4.33618	4.36269	4.36508	4.35465	4.67446	5.45199	14.5141	8.21353	31.6736	11.5302	20.3755	21.1931	8.23386	4.36078	4.32633	5.64033	4.27723	4.29116	4.30732	4.2919	4.26002	4.27857	4.23669	4.25843	4.2602	4.2645	4.23433	4.25301	4.28076	4.28541	4.20471	4.25696	4.40405
Os.55226.1.S1_at	100.542	93.6914	99.8934	98.0423	293.071	288.371	291.518	290.987	196.421	182.386	177.963	185.59	173.444	196.188	123.479	164.37	222.711	206.295	230.32	219.775	218.439	180.713	209.318	202.823	176.668	228.697	173.82	193.062	194.397	180.369	136.038	170.268	128.599	123.634	105.299	119.177	151.643	135.364	129.463	138.823	167.084	226.592	206.625	200.1	102.44	161.262	117.697	127.133	23.9822
Os.55614.1.S1_at	7.35853	7.06338	8.84787	7.75659	168.054	117.53	149.757	145.114	9.59334	10.5986	10.5539	10.2486	6.94233	8.54851	6.92293	7.47125	7.19757	7.11278	8.73263	7.68099	9.72012	9.30731	29.5827	16.2034	14.3219	21.0259	17.2402	17.5293	6.97503	7.41765	6.16583	6.85284	95.7213	75.858	71.9247	81.168	135.333	105.564	118.099	119.665	35.4949	50.7449	16.0841	34.108	23.9087	24.6962	35.4905	28.0318	8.48794
Os.55653.1.S1_at	437.292	279.697	696.134	471.041	4.32514	4.26856	4.32139	4.30503	7.34776	4.90936	8.08527	6.7808	11.9426	7.87009	18.4532	12.7553	7.40383	8.06286	4.4338	6.6335	12.2705	12.3114	35.9894	20.1905	16.0399	24.3559	32.4697	24.2885	4.25865	4.25946	4.48638	4.33483	34.5244	29.7747	31.1315	31.8102	26.8153	32.5271	45.8782	35.0735	11.8503	11.9957	12.7279	12.1913	11.8895	11.8695	13.1623	12.3071	12.0407
Os.57056.1.S1_at	5.38281	5.23336	5.44824	5.3548	29.1593	21.041	16.046	22.0821	5.21492	5.23693	5.22595	5.22593	5.33117	5.28334	5.80073	5.47175	5.24276	5.19476	5.72919	5.3889	5.22955	5.26466	7.99038	6.16153	5.24439	5.33049	6.15402	5.5763	5.23942	5.03232	5.26744	5.17973	5.26982	5.35847	5.29747	5.30858	5.25046	6.00778	6.5816	5.94661	5.03026	5.03677	4.97786	5.01496	5.13843	5.23326	5.10415	5.15861	5.22697
Os.5797.1.S1_at	5.15456	5.04704	5.28648	5.16269	94.623	112.047	131.819	112.829	167.457	205.602	195.552	189.537	309.996	277.393	516.139	367.842	540.038	528.526	603.289	557.284	426.323	535.981	577.721	513.341	732.22	675.116	695.117	700.818	1535.59	1482.09	1335.77	1451.15	526.028	517.2	431.764	491.664	33.3821	44.4851	37.3218	38.3963	25.2299	34.0906	56.9708	38.7638	245.624	178.997	221.476	215.366	244.247
Os.6244.1.S1_at	204.795	196.671	417.605	273.024	5.98797	9.79218	3.46104	6.41373	13.6144	12.9741	29.9269	18.8385	1947.44	431.972	2319.5	1566.3	464.409	461.429	448.98	458.273	1330.79	1542.97	2628.29	1834.01	2532.39	2016.7	2448.89	2332.66	10.4637	11.6882	17.4232	13.1917	1407.16	997.472	936.425	1113.69	2335.43	1788.99	2279.03	2134.48	472.929	409.624	212.98	365.178	219.898	177.113	216.923	204.645	446.168
Os.6349.1.S1_a_at	377.6	390.942	428.856	399.133	335.489	313.46	360.945	336.631	211.571	166.157	265.363	214.363	282.648	264.591	303.985	283.741	343.178	263.068	254.843	287.03	289.41	300.767	308.225	299.467	281.054	263.634	215.191	253.293	248.817	337.202	262.138	282.719	386.456	379.796	382.281	382.844	3104.95	1991.31	2589.7	2561.99	1203.6	789.027	310.042	767.557	1844.04	2913.06	2089.78	2282.29	535.808
Os.6671.1.S1_a_at	983.921	755.018	2000.34	1246.43	181.869	124.475	145.818	150.721	111.637	158.835	162.158	144.21	283.955	217.04	352.889	284.628	73.152	60.2582	40.1404	57.8502	103.478	108.959	383.206	198.548	739.069	425.892	706.675	623.879	83.8116	67.846	68.3463	73.3346	637.948	661.27	619.114	639.444	3092.99	2516.39	2952.57	2853.98	875.385	710.268	1001.56	862.404	326.364	546.822	470.525	447.904	667.62
Os.6980.1.S1_at	2579.73	2409.74	2510.25	2499.91	1670.7	1749.6	1662.09	1694.13	830.562	941.839	967.222	913.208	895.66	867.781	979.788	914.41	876.43	822.306	867.859	855.532	991.831	1114.52	1302.35	1136.24	996.784	765.83	1072.49	945.035	1049.86	1096.76	1013.95	1053.53	2470.94	2373.45	2118.12	2320.84	1987.23	2232.06	1901.46	2040.25	2218.11	2380.99	2590.24	2396.45	2660.72	2835.02	3124.65	2873.46	3590.3
Os.7012.1.S1_at	608.403	682.553	784.803	691.919	160.552	160.7	179.856	167.036	98.8742	135.26	148.233	127.456	273.096	221.018	325.294	273.136	178.119	213.706	217.762	203.196	213.914	248.177	313.124	258.405	264.47	222.113	394.974	293.852	93.1193	80.0768	96.2374	89.8112	464.713	428.721	396.432	429.955	437.353	444.855	453.56	445.256	244.311	233.811	241.914	240.012	160.791	129.609	163.363	151.254	101.919
Os.7111.1.S1_x_at	20.3818	28.9906	55.0278	34.8001	85.1549	78.3564	81.9169	81.8094	35.8005	28.5018	31.6599	31.9874	271.303	233.305	488.986	331.198	423.18	227.574	351.47	334.075	313.728	424.584	328.069	355.461	246.181	303.014	430.128	326.441	34.9288	51.0857	53.9919	46.6688	382.422	246.096	300.985	309.835	103.055	137.535	122.503	121.031	72.376	56.4009	48.8862	59.221	57.8487	41.7853	43.6105	47.7482	52.1554
Os.7208.1.S1_at	412.6	373.691	356.732	381.008	546.747	524.404	555.154	542.101	446.883	452.669	431.235	443.596	646.226	760.94	475.93	627.699	978.814	1332.32	1192.45	1167.86	702.685	650.498	482.233	611.805	422.891	393.246	380.9	399.012	347.297	335.027	384.444	355.589	401.491	380.091	411.039	397.54	309.724	380.481	297.556	329.254	736.732	893.072	804.33	811.378	870.923	981.696	1202.9	1018.51	505.695
Os.7521.1.S1_at	391.056	436.425	581.533	469.671	3802.82	3073.27	3920.41	3598.83	2934.52	2514.23	2915.45	2788.07	2663.64	2665.51	3119.69	2816.28	2335.72	2455.82	2507.53	2433.02	3388.71	2697.67	3367.16	3151.18	3936.67	4069.23	3826.48	3944.13	6661.23	6191.77	6498.22	6450.4	3400.96	3400.46	3296.48	3365.97	1829.51	1838.44	1344.06	1670.67	1518.17	1994.02	2431.69	1981.3	1849.16	2018.99	1959.91	1942.69	789.498
Os.7606.1.S1_at	328.872	366.427	338.46	344.586	283.397	291.978	295.603	290.326	284.945	304.244	339.569	309.586	487.091	629.101	668.239	594.81	962.511	1020.11	1128.7	1037.11	655.415	701	639.652	665.355	373.117	374.01	420.151	389.092	312.395	329.186	301.695	314.425	315.339	305.124	243.662	288.042	277.899	285.688	263.701	275.763	543.034	656.856	455.102	551.664	651.485	703.076	688.837	681.133	611.523
Os.8251.1.S1_at	217.681	286.404	162.878	222.321	311.729	353.887	330.143	331.92	453.776	678.02	595.763	575.853	1119.15	1176.95	787.278	1027.79	1155.62	1158.72	1058.97	1124.44	1133.84	1107.12	1184.91	1141.96	1114.63	1110.41	1056.82	1093.95	1726.88	1404.79	1390.95	1507.54	301.635	339.88	368.677	336.731	223.193	285.831	263.311	257.445	294.531	506.5	374.798	391.943	384.135	378.427	343.012	368.525	242.398
Os.8271.1.S1_a_at	16.4477	6.10622	17.7269	13.4269	188.975	188.416	176.212	184.534	81.2088	80.7375	80.4588	80.8017	126.206	153.909	156.539	145.551	65.8754	106.48	81.5303	84.6285	194.953	159.151	158.225	170.776	97.0146	113.747	127.994	112.919	116.436	155.233	122.331	131.333	80.621	130.897	116.416	109.311	80.6035	80.8157	103.708	88.3759	79.3404	36.0918	52.2015	55.8779	90.7477	113.882	147.308	117.312	9.03516
Os.8717.1.S1_at	237.62	237.735	296.396	257.25	335.718	318.991	358.419	337.709	100.171	88.4142	136.23	108.272	568.416	530.031	689.599	596.015	569.659	604.242	535.371	569.757	708.732	572.593	569.187	616.837	373.811	326.149	455.307	385.089	331.342	345.911	343.976	340.409	373.811	374.227	377.987	375.341	267.177	342.83	299.248	303.085	462.311	457.756	313.166	411.078	334.579	318.332	334.7	329.204	438.23
Os.8771.1.S1_x_at	5.33183	5.18839	5.37102	5.29708	5.24025	5.07355	5.12401	5.14594	5.18188	5.148	5.10598	5.14529	5.20153	5.26897	5.16445	5.21165	5.28423	5.1608	5.24899	5.23134	5.23021	5.1579	5.03954	5.14255	5.28063	5.18454	5.15051	5.20523	5.15567	5.13056	5.13481	5.14035	5.17183	5.20785	5.19794	5.19254	5.04799	5.06683	4.93691	5.01724	5.01781	5.04036	4.9757	5.01129	5.16012	5.0213	5.01523	5.06555	5.32065
Os.8878.1.S1_at	5.21756	5.23514	5.30933	5.25401	5.1288	5.03378	5.04484	5.06914	5.06061	5.06833	5.05152	5.06015	5.07184	5.12006	5.07364	5.08851	5.1327	5.19185	5.19712	5.17389	5.14112	5.09195	4.98874	5.07394	5.13725	5.09915	5.07081	5.10241	5.06916	5.0342	5.08722	5.06353	5.02893	5.05994	5.06573	5.05153	5.05889	5.02797	5.05345	5.04677	4.97808	5.05791	5.18699	5.07433	5.06548	5.05524	5.06623	5.06232	5.89859
Os.9508.1.S1_at	193.743	195.082	134.892	174.572	21.178	24.7619	14.404	20.1146	29.841	29.2945	28.7298	29.2884	43.933	63.2106	112.43	73.1911	126.511	152.12	148.604	142.412	41.3964	31.714	78.4904	50.5336	40.136	24.8932	30.5951	31.8748	27.2898	29.255	25.2549	27.2666	24.9499	25.9011	27.1	25.9836	69.576	76.696	64.2387	70.1703	24.0357	13.7152	22.0191	19.9233	35.7623	24.3	28.5905	29.5509	33.3931
Os.9625.1.S1_at	3344.8	3726.01	3025.48	3365.43	1427.4	1261.79	1464.31	1384.5	1936.58	1628.33	1973	1845.97	2116.02	2515.42	1874.47	2168.64	1872.6	2121.45	1924.1	1972.72	2283.03	2194.76	2169.72	2215.84	2175.81	1929.29	1921.62	2008.91	2673.64	3029.4	3245.32	2982.79	3074.09	2709.46	2791.46	2858.33	1455.7	1540.62	1769.65	1588.66	1550.7	1348.5	1188.51	1362.57	902.75	1022.72	987.28	970.916	971.956
Os.9778.1.S1_at	9.57664	10.5291	11.5783	10.5613	7.68816	7.49116	7.25549	7.47827	7.7987	7.90888	7.46241	7.72333	7.54339	7.62077	7.30375	7.4893	8.05674	8.19518	8.66917	8.30703	7.58783	7.79948	7.03989	7.47573	7.32151	7.64191	7.38494	7.44945	7.39707	7.25093	7.50575	7.38458	7.28733	7.41411	7.60191	7.43445	7.57761	7.2303	7.1391	7.31567	7.26902	7.35698	7.5311	7.3857	7.87632	8.57112	7.48826	7.97857	10.2711
Os.9877.1.S1_at	282.29	179.541	380.132	280.654	44.0423	44.5857	46.0821	44.9034	17.659	24.1583	31.5106	24.4426	46.42	31.3115	117.747	65.1594	20.7203	17.8766	18.9105	19.1691	40.2863	44.2342	95.5152	60.0119	90.7577	89.3884	86.8469	88.9977	21.4019	40.3675	33.4343	31.7346	121.739	93.4929	97.1914	104.141	198.728	228.753	203.807	210.429	70.7291	107.807	76.4409	84.9924	68.0817	78.5177	79.2385	75.2793	90.3816
OsAffx.11919.1.S1_s_at	61.7779	68.4772	119.947	83.4008	18.5745	29.5269	22.6517	23.5844	12.7644	15.29	17.662	15.2388	34.292	16.8405	52.7087	34.6137	18.8191	12.0011	15.6915	15.5039	16.4622	18.4582	27.4236	20.7813	16.1942	14.2646	20.4953	16.9847	9.0222	15.7367	12.4702	12.4097	17.1069	18.3934	18.106	17.8688	79.3811	170.568	42.3013	97.4168	22.5888	15.9622	19.4952	19.3487	21.6794	19.3867	18.3438	19.8033	12.6426
OsAffx.13978.1.S1_at	4.73065	4.65635	4.68649	4.69116	4.61089	4.54899	4.55437	4.57142	4.59831	4.56913	4.56062	4.57602	4.58543	4.61956	4.57481	4.59327	4.5989	4.67924	4.65373	4.64396	4.5699	4.5884	4.5236	4.56063	4.58157	4.59984	4.57884	4.58675	4.59635	4.57326	4.59268	4.58743	4.5805	4.60576	4.59018	4.59215	4.57218	4.5489	4.56635	4.56247	4.55607	4.57528	4.52872	4.55336	4.5793	4.5619	4.55398	4.56506	4.75823
OsAffx.14521.1.S1_at	4.89659	4.86209	4.85572	4.87147	4.88592	4.81802	4.88592	4.86329	4.88592	4.88592	4.80661	4.85948	4.88631	4.88594	4.89628	4.88951	4.88739	4.88067	4.93928	4.90245	4.8939	4.88592	4.88592	4.88858	4.90398	4.96305	4.88592	4.91765	4.89155	4.90177	4.88592	4.89308	4.89291	4.88592	4.89743	4.89209	4.88592	4.88592	4.88592	4.88592	4.87217	4.88592	4.88592	4.88133	4.88592	4.88622	4.89385	4.88867	4.88716
OsAffx.14549.1.S1_at	4.97843	5.17164	4.93839	5.02949	4.96575	4.89955	4.96575	4.94368	4.96728	4.98319	4.8868	4.94576	4.96771	4.96579	4.97767	4.97039	4.96882	4.96165	4.97044	4.96697	4.97573	4.9673	6.30654	5.41652	5.42277	4.96991	5.55776	5.31681	4.97123	4.98309	4.96726	4.97386	4.97314	4.94537	4.97721	4.96524	4.96726	4.96575	4.96726	4.96676	5.11221	5.1554	4.96726	5.07829	4.9673	4.9676	4.96195	4.96561	5.42153
OsAffx.15379.2.S1_x_at	5.41789	4.94287	6.24291	5.53456	6.25232	6.20155	6.27103	6.24163	72.5783	85.4821	66.6254	74.8953	84.7043	80.5356	62.0025	75.7475	5.40986	5.40399	4.88704	5.23363	5.42167	5.40399	194.927	68.5842	206.621	203.297	210.529	206.816	352.165	308.866	418.649	359.893	5.18916	21.2672	19.8194	15.4253	25.6831	40.8611	23.8423	30.1288	5.40399	6.25237	59.5941	23.7501	6.88794	7.80854	10.9393	8.54526	7.38204
OsAffx.16560.1.S1_at	4.88839	4.91709	4.88592	4.89713	4.88592	4.86336	4.88592	4.8784	4.94893	4.89615	4.86076	4.90194	4.89545	4.88945	4.8869	4.8906	4.88613	4.88592	4.88606	4.88604	4.88755	4.88592	4.88592	4.88646	4.88827	4.88592	4.88592	4.8867	4.88607	4.88785	4.88638	4.88677	4.88656	4.89373	4.88713	4.88914	4.88268	4.88674	4.88592	4.88511	4.88746	4.88661	4.88592	4.88666	4.88592	4.88592	4.88592	4.88592	4.87764
OsAffx.16572.2.A1_at	4.88835	4.87313	4.88592	4.88246	4.88592	4.8635	4.88592	4.87845	4.86839	4.88592	4.86093	4.87174	4.89561	4.8895	4.88687	4.89066	4.88612	4.88592	4.88606	4.88603	4.88748	4.88592	4.88592	4.88644	4.88822	4.88592	4.88592	4.88669	4.88607	4.88783	4.88645	4.88678	4.88655	4.89351	4.88711	4.88906	4.88253	4.88679	4.88592	4.88508	4.88592	4.88663	4.88592	4.88615	4.88592	4.88592	4.88592	4.88592	4.87758
OsAffx.17148.1.S1_at	4.90577	4.89378	5.03124	4.94359	4.90457	4.88725	4.90457	4.8988	4.906	4.90457	4.88506	4.89854	4.92128	4.93833	4.90491	4.92151	4.90463	4.90457	4.9046	4.9046	4.90523	4.90457	4.90456	4.90479	4.90562	4.90457	4.90459	4.90493	4.90458	4.90535	4.84153	4.88382	4.90477	4.908	4.90505	4.90594	4.90457	4.90676	4.90456	4.9053	4.90457	4.90463	4.90457	4.90459	4.90457	4.90457	4.90457	4.90457	4.8939
OsAffx.17885.1.S1_at	5.06871	5.06352	4.90146	5.01123	5.07179	5.05736	5.20941	5.11285	5.07179	5.0714	5.05608	5.06642	5.79142	5.59364	5.07185	5.48564	5.07179	5.07179	5.07179	5.07179	5.07192	5.07141	10.5229	6.88876	43.5423	35.3783	52.3618	43.7608	21.9756	23.9997	11.7693	19.2482	5.07181	5.06923	5.07187	5.07097	5.07179	5.07805	5.07179	5.07388	5.07179	4.88592	4.88592	4.94787	5.07179	5.07179	5.06837	5.07065	5.0581
OsAffx.18105.1.A1_at	4.88618	4.90926	4.90872	4.90139	4.88592	4.87292	4.88592	4.88159	4.88597	4.8851	4.87164	4.8809	4.88609	4.9043	4.88599	4.89213	4.88597	4.88597	4.88597	4.88597	4.88599	4.88515	4.88592	4.88569	4.88607	4.88807	4.86159	4.87858	4.88592	4.88606	4.86884	4.88027	4.88598	4.88645	4.88603	4.88615	4.88592	4.89351	4.88592	4.88845	4.88597	4.88597	4.88592	4.88595	4.88851	4.88597	5.84093	5.20514	14.976
OsAffx.18105.3.S1_at	4.91088	4.90345	4.91066	4.90833	4.91066	4.89757	4.91066	4.9063	4.91066	4.90977	4.88457	4.90167	4.91079	4.92917	4.91068	4.91688	4.93675	4.91066	4.92107	4.92283	4.91074	4.90983	4.91066	4.91041	4.98514	4.91283	4.88647	4.92814	4.91066	4.91075	4.89353	4.90498	4.91067	4.91119	4.92431	4.91539	4.91066	4.91828	4.91066	4.9132	4.91066	4.91066	4.91066	4.91066	4.91066	5.02114	4.99237	4.97472	5.42441
OsAffx.18155.1.S1_at	4.88612	4.87891	4.9075	4.89084	4.88592	4.87311	4.88592	4.88165	4.88592	4.88486	4.87188	4.88089	4.88603	4.90507	4.88593	4.89234	4.92296	4.88592	4.88592	4.89826	4.88598	4.88493	4.88592	4.88561	4.88604	4.88855	4.86305	4.87922	4.88592	4.88599	4.86963	4.88051	4.88592	4.88637	4.88596	4.88608	4.88592	4.89382	4.88592	4.88855	4.88592	4.88592	4.88592	4.88592	4.88592	4.88592	4.88592	4.88592	4.90485
OsAffx.18700.1.S1_at	4.88598	4.88054	4.89845	4.88832	5.38381	4.89064	4.88544	5.05329	4.88593	4.89405	4.87381	4.88459	4.88593	4.90448	4.88592	4.89211	4.88592	4.88592	4.88592	4.88592	4.88593	4.8836	4.88592	4.88515	4.88595	4.89697	4.87208	4.885	4.88592	4.97271	4.87474	4.91113	4.88592	4.88603	4.88592	4.88595	4.88592	4.88848	4.88592	4.88677	4.82722	4.88592	4.88592	4.86635	4.88592	4.88592	4.88592	4.88592	7.61917
OsAffx.19733.1.S1_at	4.88592	4.88423	4.88778	4.88598	4.88436	4.88012	4.88139	4.88196	4.88593	4.87885	4.8787	4.88116	4.88592	4.88592	4.88592	4.88592	4.88592	4.88592	4.88592	4.88592	4.88592	4.87891	4.82703	4.86395	4.88592	4.89927	4.88564	4.89028	4.88592	4.91592	4.88592	4.89592	4.88592	4.88592	4.88592	4.88592	4.88592	4.88592	4.88592	4.88592	4.88592	4.88592	4.88592	4.88592	4.85558	4.88592	4.88896	4.87682	4.88612
OsAffx.19986.1.S1_at	4.88592	4.89206	4.88699	4.88832	4.88346	4.88135	4.88017	4.88166	4.88592	4.87769	4.87988	4.88116	4.88592	4.88592	4.88592	4.88592	4.88592	4.88592	4.88592	4.88592	4.88592	4.87773	4.84635	4.87	4.88592	4.89508	4.88592	4.88897	4.88592	4.88592	4.88592	4.88592	4.88592	4.88592	4.88592	4.88592	4.81415	4.88592	4.88592	4.86199	4.8883	4.88592	4.88593	4.88671	4.86221	4.88592	4.88597	4.87803	4.90349
OsAffx.21714.1.S1_x_at	7.66567	5.74107	5.74107	6.3826	6.46047	5.74107	7.83933	6.68029	5.74107	5.72302	5.74563	5.73657	5.74107	5.68344	5.74107	5.72186	5.68344	5.71065	5.74107	5.71172	5.74107	5.54175	5.73557	5.6728	5.74107	5.74142	6.34788	5.94345	5.68344	5.74107	5.7489	5.72447	5.74107	6.41264	7.06933	6.40768	6.82425	5.74107	5.74107	6.10213	5.48537	5.74107	5.74226	5.65623	5.73689	5.74107	5.74107	5.73967	5.74107
OsAffx.22536.1.S1_x_at	4.88592	4.88592	4.88592	4.88592	4.87203	4.88592	4.88967	4.88254	4.88905	4.86484	4.88592	4.87993	5.00293	4.91077	4.88592	4.9332	4.9349	4.91553	4.88592	4.91212	4.88592	4.86517	4.88592	4.879	4.88592	4.88592	4.88982	4.88722	4.88592	4.88592	4.88592	4.88592	4.88592	4.88592	4.88592	4.88592	4.88592	4.88592	4.88592	4.88592	4.88592	4.88592	4.88592	4.88592	4.88592	4.88592	4.88592	4.88592	4.88592
OsAffx.22620.1.S1_at	5.04867	4.88608	4.88592	4.94022	4.87165	4.88592	4.86838	4.87532	4.88853	4.86401	4.88592	4.87949	4.88592	4.88592	4.88592	4.88592	4.88592	4.87321	4.88592	4.88168	4.88592	4.86439	4.97499	4.90843	4.88592	4.88592	4.88924	4.88703	4.88592	4.88592	4.88592	4.88592	4.88592	4.88592	4.88592	4.88592	4.88592	4.88592	4.88592	4.88592	4.88592	4.88592	4.88592	4.88592	4.88592	4.88592	4.88592	4.88592	4.88592
OsAffx.24191.1.S1_at	396.308	442.652	299.695	379.551	132.96	125.591	133.977	130.843	89.1394	93.7806	93.1438	92.0213	97.2664	79.4884	116.704	97.8195	43.4322	62.6362	41.2417	49.1034	75.1586	101.028	132.984	103.057	110.522	68.334	103.952	94.2693	83.6084	93.5546	85.264	87.4757	98.4135	129.17	124.022	117.202	174.432	202.362	197.97	191.588	132.135	84.0522	142.966	119.718	131.398	134.157	168.702	144.752	77.9549
OsAffx.24546.3.A1_at	4.88592	4.88592	4.88592	4.88592	5.37818	4.88592	4.83103	5.03171	4.86309	4.81446	4.88592	4.85449	4.88592	4.9273	4.88592	4.89971	4.88592	4.88596	5.23946	5.00378	4.88592	4.889	4.88836	4.88776	4.88592	4.88592	4.88592	4.88592	4.88592	4.88592	4.88216	4.88467	4.88592	4.85922	4.88592	4.87702	4.88645	4.88592	4.88592	4.88609	4.88592	4.88592	4.88592	4.88592	4.88552	4.88592	4.88592	4.88579	4.88592
OsAffx.2464.1.A1_at	4.942	4.942	4.942	4.942	4.90174	4.942	4.88328	4.90901	4.91751	4.86506	4.942	4.90819	4.942	4.942	4.942	4.942	4.942	4.94202	6.34627	5.4101	4.942	4.94474	4.94377	4.94351	4.942	4.942	4.942	4.942	4.942	4.942	4.93763	4.94054	4.942	4.9089	4.942	4.93097	4.94234	4.942	4.942	4.94211	4.942	4.942	4.942	4.942	5.64637	4.94267	5.05221	5.21375	14.1683
OsAffx.24812.1.S1_s_at	4.88592	4.88592	6.8931	5.55498	4.84062	4.88592	5.05057	4.9257	4.92056	4.88793	5.84607	5.21819	27.2676	5.56853	82.3303	38.3888	6.92218	6.89311	6.8931	6.90279	29.7958	28.8879	119.199	59.2941	25.8197	46.4826	56.1825	42.8283	4.88592	4.88592	4.8803	4.88405	53.3804	43.389	38.0777	44.949	124.629	123.746	163.384	137.253	27.5651	16.9019	49.1677	31.2116	16.1953	6.8931	19.3557	14.148	7.08918
OsAffx.2534.1.S1_at	4.88592	5.07988	4.91602	4.96061	31.0803	31.4138	58.5176	40.3372	12.8914	12.6434	12.3004	12.6117	11.0412	11.5694	10.2971	10.9693	5.65383	16.12	5.65271	9.14219	13.546	11.3088	24.6177	16.4908	11.5727	7.05278	6.91346	8.51298	5.65383	5.65271	5.64241	5.64965	5.01957	5.56541	5.36742	5.31746	5.65383	5.62123	5.36742	5.54749	6.04931	5.36742	5.906	5.77424	5.48335	5.23813	5.49918	5.40689	4.88592
OsAffx.26253.1.S1_at	4.88592	4.88592	4.87628	4.8827	4.89218	4.88592	4.88679	4.8883	4.88592	4.886	4.88592	4.88594	4.88592	4.88592	4.88592	4.88592	4.88592	4.87445	4.88592	4.88209	10.1647	5.89001	5.07661	7.04378	13.2116	9.75387	32.4461	18.4705	4.88592	4.99965	4.8675	4.91769	4.88592	4.88592	4.88592	4.88592	4.88592	4.88592	4.88592	4.88592	4.88592	4.88592	4.88592	4.88592	4.87282	4.88592	5.0599	4.93954	4.88592
OsAffx.26736.1.S1_at	4.88592	4.88592	4.87181	4.88121	4.88932	4.88592	5.23999	5.00508	10.1091	8.00909	21.8994	13.3392	13.8702	22.7594	5.78847	14.1394	36.1709	38.2279	11.1068	28.5019	64.3306	45.2119	128.744	79.4288	81.3687	79.8635	75.0161	78.7495	21.8753	25.2269	7.50631	18.2028	4.90556	4.88592	4.88592	4.89246	4.88592	4.88592	4.88592	4.88592	4.88728	5.25687	4.88592	5.01002	5.62479	5.64485	5.64485	5.63816	5.75998
OsAffx.26896.1.A1_s_at	4.88592	4.88592	4.87019	4.88068	4.88859	4.88592	4.88613	4.88688	4.88592	4.88592	4.88592	4.88592	4.88592	4.88592	4.88592	4.88592	4.88592	4.89116	4.98199	4.91969	4.88592	4.88593	4.8854	4.88575	4.88592	4.88592	4.92839	4.90007	4.88592	4.88592	4.85059	4.87414	4.90714	4.88592	4.88592	4.89299	4.89218	4.88592	4.88592	4.88801	4.84847	4.89409	4.88592	4.87616	4.86598	4.88592	4.88592	4.87927	4.88592
OsAffx.27600.1.A1_at	5.4245	5.07862	5.05126	5.18479	5.07956	5.07862	5.07864	5.07894	5.07862	5.70541	5.06237	5.28213	5.07862	5.07862	5.07862	5.07862	5.07862	5.04831	5.24294	5.12329	5.07862	5.07862	5.0732	5.07681	5.07862	5.07862	5.07862	5.07862	5.40893	5.20685	5.09284	5.23621	4.89666	5.07862	5.10097	5.02541	5.06632	5.07862	5.07862	5.07452	4.98302	5.07862	5.07862	5.04675	5.0367	5.07862	5.07862	5.06465	5.07862
OsAffx.28205.1.S1_at	5.15917	5.09109	6.11292	5.45439	5.09133	5.09109	5.09109	5.09117	5.09109	5.09109	5.09109	5.09109	5.24255	5.38637	5.09097	5.23996	5.09109	5.09109	5.09109	5.09109	5.09109	5.09109	5.08056	5.08758	5.09109	5.09109	5.04539	5.07586	5.14561	5.09109	5.09208	5.10959	5.97558	5.49156	6.11416	5.86043	5.07408	5.09109	5.09097	5.08538	5.09109	5.08469	4.88592	5.02056	4.80805	5.09109	5.09109	4.99674	5.08469
OsAffx.28340.2.S1_at	4.88592	4.88592	4.88592	4.88592	4.88607	4.88592	4.88592	4.88597	4.88592	4.88592	4.90732	4.89305	4.88592	4.88592	4.88592	4.88592	4.88592	4.88592	4.88592	4.88592	4.88592	4.96244	4.87488	4.90775	4.88592	4.88592	4.83402	4.86862	4.87863	4.88592	4.88655	4.8837	4.88592	4.88592	5.48706	5.0863	4.88928	4.88592	4.88592	4.88704	4.88592	4.88592	4.88592	4.88592	4.88592	4.88592	4.88592	4.88592	4.88592
OsAffx.28340.3.S1_x_at	37.4613	26.057	24.645	29.3878	24.837	24.645	24.645	24.709	30.6079	25.3069	21.6523	25.8557	24.645	24.5396	23.4346	24.2064	60.7336	24.645	24.645	36.6745	24.645	24.645	24.5893	24.6264	24.5396	25.9825	24.3829	24.9683	24.6082	20.9353	24.6482	23.3972	24.645	24.645	24.645	24.645	18.3498	12.9105	16.7338	15.9981	24.645	24.645	17.1886	22.1595	24.645	24.645	24.645	24.645	28.4457
OsAffx.28918.2.S1_x_at	4.88592	4.88592	4.88592	4.88592	4.88593	4.88592	4.88592	4.88592	4.88592	4.88592	4.88592	4.88592	4.88592	4.88592	4.88592	4.88592	4.88592	4.8925	4.88592	4.88811	4.88592	4.88592	4.87017	4.88067	4.88592	4.88592	4.88734	4.88639	4.87446	4.88592	4.88599	4.88212	4.88592	4.88592	4.88592	4.88592	4.84554	4.88592	4.88592	4.87246	4.90738	4.88592	4.88592	4.89307	4.88592	4.88592	4.88592	4.88592	4.88592
OsAffx.28918.5.S1_x_at	4.88592	4.88592	4.88592	4.88592	4.88593	4.9414	4.89206	4.90646	4.88592	4.88592	4.99081	4.92088	4.88592	4.88592	4.88592	4.88592	4.88592	4.88592	4.88592	4.88592	4.88592	4.88592	4.87016	4.88066	4.88592	4.88592	4.88733	4.88639	4.87444	4.88592	4.88599	4.88212	4.88592	4.88592	4.88592	4.88592	4.84545	4.88592	4.88592	4.87243	4.88592	4.88592	4.88592	4.88592	4.88592	4.88592	4.88592	4.88592	4.88592
OsAffx.28918.7.S1_x_at	4.88592	4.88592	4.88592	4.88592	4.88593	4.88592	4.88592	4.88592	5.08576	4.88592	4.88592	4.95253	4.88592	4.88592	4.88592	4.88592	4.88592	4.88592	4.88592	4.88592	4.88592	4.9482	4.87015	4.90142	4.88592	4.88592	4.88731	4.88638	4.87443	4.88592	4.88599	4.88211	4.88592	4.88592	4.88592	4.88592	4.84541	4.88592	4.93005	4.88713	4.88592	4.88735	4.88592	4.88639	4.88592	4.88592	4.88592	4.88592	4.88592
OsAffx.28924.1.S1_at	4.96546	4.88964	4.88592	4.91367	4.88593	4.88592	4.88592	4.88592	4.88592	4.96082	4.88592	4.91088	4.88592	4.88592	4.88592	4.88592	4.88592	4.88592	4.89091	4.88758	4.88592	4.88592	4.8701	4.88064	4.88592	4.88592	4.88727	4.88637	4.87437	4.88592	4.88598	4.88209	4.88592	4.88592	4.88592	4.88592	4.84506	4.88592	4.88652	4.8725	4.88592	4.88592	4.88592	4.88592	4.88592	4.88592	4.88592	4.88592	4.88592
OsAffx.29461.1.S1_at	9.68881	10.9657	30.5522	17.0689	9.69219	7.65449	8.00812	8.4516	7.30167	7.39943	7.39943	7.36684	15.3981	8.75395	48.2603	24.1375	8.31002	5.88304	9.62485	7.9393	14.2837	16.9986	78.1952	36.4925	89.0469	89.3592	189.752	122.72	5.88585	5.88304	5.88304	5.88397	11.9335	20.1656	26.0073	19.3688	71.6966	41.6693	52.3163	55.2274	19.0912	7.44005	8.19228	11.5745	9.62485	9.62485	9.62485	9.62485	11.4249
OsAffx.29477.1.S1_x_at	21.9315	23.4579	17.1235	20.8377	37.7501	34.9791	39.206	37.3117	25.1259	25.1089	23.9465	24.7271	44.5307	34.9791	34.9791	38.163	38.9136	23.9465	34.9791	32.6131	40.1209	41.7164	63.5977	48.4783	76.6942	76.5554	81.6424	78.2973	129.114	109.432	95.2503	111.265	19.8593	34.9791	34.9791	29.9392	46.7903	39.8182	44.9801	43.8629	34.9791	31.9435	34.9791	33.9672	34.9791	34.9791	34.9791	34.9791	34.9791
OsAffx.29955.1.S1_at	5.46941	5.46941	8.80941	6.58274	5.53419	6.05656	5.41967	5.67014	5.20631	5.41967	4.88592	5.17063	5.51479	4.88592	6.57464	5.65845	4.88592	4.88592	5.41967	5.06384	5.41967	5.41967	7.91746	6.25227	8.15589	7.76316	10.3459	8.75497	4.86544	4.88592	4.88592	4.87909	6.36152	7.51134	5.59209	6.48831	42.9867	20.2287	52.0727	38.4293	23.2395	5.46941	11.3679	13.3589	5.87945	5.54218	5.52086	5.6475	5.43783
OsAffx.29968.1.S1_s_at	995.511	812.273	708.581	838.788	92.5445	108.513	104.301	101.786	59.2078	120.127	120.052	99.7955	148.631	122.592	192.335	154.519	144.824	104.301	138.436	129.187	153.789	130.721	211.313	165.274	279.368	236.895	422.796	313.019	118.627	105.129	92.5445	105.434	156.436	175.512	103.358	145.102	136.356	189.087	194.105	173.183	91.3792	104.301	115.46	103.713	104.301	96.857	81.3633	94.1739	44.8471
OsAffx.30154.1.S1_at	4.88592	4.88592	4.88592	4.88592	4.88592	4.88592	5.27612	5.01599	4.88592	4.88592	4.88592	4.88592	4.88592	4.88592	4.88592	4.88592	4.88592	5.04022	4.88592	4.93735	4.88592	4.97659	4.7988	4.8871	4.93144	5.20336	4.88592	5.00691	4.86208	4.99539	4.88592	4.91446	5.06132	4.88592	4.88592	4.94438	4.88592	4.88592	4.88592	4.88592	5.39447	4.88592	4.88592	5.05543	5.44787	4.95451	5.04801	5.15013	5.26777
OsAffx.30934.1.S1_at	4.88592	4.88631	4.88592	4.88605	4.88592	4.88592	4.89206	4.88796	4.90379	4.88592	4.88592	4.89187	4.88592	4.88592	4.88592	4.88592	4.88592	4.88592	5.01093	4.92759	4.88592	4.88592	4.88592	4.88592	4.88592	4.88592	4.88592	4.88592	4.83566	4.88592	4.89522	4.87227	4.88592	4.88592	4.88592	4.88592	4.88592	4.88592	4.8842	4.88535	4.88592	4.88542	4.88401	4.88512	4.88592	4.88546	4.88592	4.88577	4.88592
OsAffx.30966.5.S1_at	4.88592	4.88592	4.88592	4.88592	4.88592	4.88592	4.88592	4.88592	4.88592	4.88592	4.88592	4.88592	4.88592	4.88592	4.88592	4.88592	4.88592	4.88592	4.88592	4.88592	4.88592	4.88592	4.88592	4.88592	4.88592	4.88592	4.88592	4.88592	4.83427	4.88592	4.88592	4.8687	4.88592	4.88592	4.88592	4.88592	4.88592	4.88592	4.8841	4.88531	4.88592	4.88533	4.88388	4.88504	4.88592	4.88541	4.88591	4.88575	4.88592
OsAffx.31248.1.S1_at	4.88592	4.88592	4.88592	4.88592	4.88592	4.88592	4.88592	4.88592	4.88592	4.88592	4.88592	4.88592	4.88592	4.88592	4.88592	4.88592	4.88592	4.88592	4.88592	4.88592	4.88592	4.88592	4.88592	4.88592	4.88592	4.88592	4.88592	4.88592	4.8183	4.88592	4.88592	4.86338	4.88583	4.88592	4.88592	4.88589	4.88592	4.88525	4.88307	4.88475	4.88592	4.88424	4.88272	4.88429	4.88592	4.88435	4.88529	4.88519	4.88777
OsAffx.31248.2.S1_x_at	4.88592	4.88592	4.88592	4.88592	71.267	42.746	108.941	74.3182	5.66664	5.68041	5.66664	5.67123	5.44479	5.66664	5.09684	5.40276	5.66664	5.66664	5.66664	5.66664	5.66664	5.66664	5.66664	5.66664	5.974	7.30644	7.63253	6.97099	12.6343	11.1095	12.0725	11.9388	5.66653	5.75364	5.76442	5.7282	5.66664	4.88524	5.66334	5.40508	5.66664	5.66469	5.9136	5.74831	5.86503	5.66482	6.10503	5.87829	6.50995
OsAffx.31890.1.S1_at	4.88592	4.88592	4.88592	4.88592	4.88592	4.88592	4.88592	4.88592	4.88592	4.88592	4.88592	4.88592	4.88473	4.88563	4.88425	4.88487	4.88542	4.88592	4.88592	4.88575	4.88414	4.88592	4.88592	4.88532	4.88469	4.88592	4.88592	4.88551	4.87778	4.88396	4.88592	4.88255	4.89946	4.88592	4.88479	4.89006	4.88592	4.88213	4.87963	4.88256	4.88592	4.88105	4.87883	4.88193	4.88592	4.88127	4.88246	4.88322	4.88889
OsAffx.31896.1.S1_at	4.88592	4.88592	4.88592	4.88592	4.88592	4.88592	4.88592	4.88592	4.88592	4.88592	4.88592	4.88592	4.88467	4.88561	4.8842	4.88483	4.88538	4.88592	4.88592	4.88574	4.88408	4.88592	4.88592	4.8853	4.88463	4.88592	4.88592	4.88549	4.87823	4.88389	4.88592	4.88268	4.88327	4.88592	4.88473	4.88464	4.88592	4.88205	4.87957	4.88251	4.88592	4.88098	4.87875	4.88188	4.88592	4.88119	4.88239	4.88316	4.91036
OsAffx.32055.1.S1_at	4.88592	4.88592	4.88592	4.88592	4.88592	4.88592	4.88592	4.88592	4.88592	4.88592	4.88592	4.88592	4.88397	4.8851	4.88352	4.8842	4.89787	4.88592	4.88579	4.88986	4.8834	4.88592	4.92478	4.89803	4.88391	4.88592	4.88592	4.88525	4.88361	4.88321	4.88592	4.88424	4.88246	4.88592	4.88403	4.88414	4.88592	4.88107	4.87872	4.8819	4.8863	4.88012	4.87783	4.88142	4.88592	4.88029	4.88149	4.88257	4.88592
OsAffx.3925.1.S1_at	100.883	99.3136	114.069	104.755	57.5899	82.5169	121.408	87.1716	94.4575	61.5147	96.6857	84.2193	162.747	161.03	163.655	162.477	151.933	122.979	141.086	138.666	139.668	141.337	143.672	141.559	121.918	112.499	119.759	118.059	109.425	138.767	104.598	117.597	106.873	107.027	101.02	104.973	76.4639	81.2818	113.149	90.2983	64.1317	97.5533	78.1785	79.9545	55.7211	55.7915	73.3306	61.6144	20.7341
OsAffx.4341.1.S1_at	4.88435	4.88592	4.88592	4.88539	4.88592	4.88592	4.88592	4.88592	4.88592	4.88592	4.88592	4.88592	4.87892	4.88032	4.87829	4.87918	4.88014	4.88592	4.88239	4.88282	4.87788	4.88592	4.88592	4.88324	4.87854	4.88196	4.88592	4.88214	4.88592	4.87754	4.88592	4.88312	4.87654	4.88592	4.8787	4.88039	4.88592	4.87601	4.87429	4.87874	4.88484	4.87542	4.87299	4.87775	4.88592	4.88668	4.87639	4.883	4.88592
OsAffx.4672.1.S1_at	5.29717	5.29987	5.29987	5.29897	5.99809	9.1088	7.58421	7.5637	5.29987	5.29987	5.51371	5.37115	4.87747	4.87892	4.87689	4.87776	5.29219	5.22404	5.29467	5.2703	5.27237	5.29987	5.29987	5.2907	5.27309	5.2939	5.29987	5.28896	5.29987	5.28919	5.29987	5.29631	7.41242	5.39537	5.8087	6.2055	5.29987	5.2876	5.40339	5.33029	5.29987	8.05728	5.64407	6.33374	5.29987	5.28733	8.3993	6.32883	5.22635
OsAffx.4822.1.A1_at	4.88304	6.88983	4.88592	5.55293	4.88592	4.88592	4.88592	4.88592	5.15881	4.88592	4.88592	4.97688	4.8769	4.87836	4.87633	4.8772	4.89998	5.29064	4.8806	5.02374	4.87587	4.88592	4.88592	4.88257	4.87655	4.87983	4.88592	4.88077	4.88592	4.87549	4.88592	4.88244	4.88592	4.88527	4.87671	4.88263	4.88592	4.87403	4.89139	4.88378	4.88338	4.87367	4.87109	4.87605	4.88592	4.87384	4.87451	4.87809	5.1813
OsAffx.4833.1.S1_x_at	2432.78	3369.3	5151.23	3651.1	53.5798	77.1511	34.4504	55.0605	42.285	73.9925	73.4843	63.2539	486.757	141.598	750.554	459.636	111.911	115.734	130.918	119.521	204.638	289.779	737.218	410.545	814.108	748.023	946.168	836.099	17.5102	14.0123	20.4841	17.3355	702.677	842.061	789.808	778.182	1243.48	1025.19	1389.09	1219.25	288.646	188.529	263.765	246.98	273.014	162.67	161.028	198.904	298.2
OsAffx.5130.1.S1_x_at	4.88171	4.88592	4.88592	4.88452	4.88592	4.88592	4.88592	4.88592	4.88592	4.88592	4.88592	4.88592	4.96855	11.1699	4.87486	7.00443	4.87692	4.88592	4.87929	4.88071	4.87437	4.88592	4.88592	4.88207	4.87501	4.87822	4.88592	4.87972	4.88592	4.87397	4.88592	4.88193	4.87307	4.88415	4.87521	4.87748	4.88592	4.87253	4.87125	4.87657	4.88207	4.87228	4.8696	4.87465	4.88592	4.87246	4.87308	4.87715	4.88592
OsAffx.5131.1.S1_at	5.01422	5.99818	5.01855	5.34365	37.8824	38.7302	72.0593	49.5573	7.15583	6.85037	18.8591	10.9551	10.9937	8.10285	6.87787	8.65813	6.05226	13.901	7.14611	9.03311	10.8948	6.70957	12.6158	10.0734	48.8822	29.861	13.8627	30.8686	35.2416	40.7514	14.1031	30.0321	4.87307	4.88415	5.00755	4.92159	6.03585	5.71754	6.6024	6.1186	6.97016	11.5422	9.82325	9.44521	11.7978	9.55886	7.13703	9.49789	6.70837
OsAffx.7807.1.S1_at	4.87161	4.88592	4.88592	4.88115	4.88592	4.88627	4.88592	4.88603	4.88045	4.88592	4.886	4.88412	4.85919	4.86294	4.85804	4.86006	4.86518	4.88592	4.8698	4.87363	4.85581	4.88592	4.88592	4.87588	4.85749	4.86444	4.88592	4.86928	4.88605	4.85331	4.88592	4.87509	4.8516	4.87379	4.85946	4.86162	4.88592	4.8482	4.84881	4.86098	4.87155	4.85145	4.83382	4.85227	4.88592	4.85291	4.85407	4.8643	4.88592
OsAffx.7809.1.S1_at	4.8716	4.88592	4.88592	4.88115	4.88592	4.92554	4.88592	4.89912	4.88045	4.88592	4.886	4.88412	4.85918	5.04547	4.85802	4.92089	4.87284	4.88608	5.04279	4.9339	4.85579	4.88592	4.88592	4.87588	4.85747	4.86443	4.88592	4.86927	4.88606	4.85328	4.88592	4.87509	4.85157	4.87378	4.85944	4.8616	4.88592	4.84818	4.8488	4.86096	4.87154	4.85143	4.83379	4.85226	4.88592	4.85287	4.98094	4.90658	4.88592
OsAffx.9127.2.S1_x_at	4.90544	4.92529	5.09787	4.9762	12.6552	15.3282	19.9839	15.9891	4.91575	4.98224	4.93102	4.943	4.87716	4.99852	5.16025	5.01197	5.29108	4.92269	5.15133	5.1217	4.87063	4.9254	4.92527	4.9071	4.87272	4.88778	4.92527	4.89526	4.95681	4.86468	4.9254	4.91563	4.86204	4.90844	4.8784	4.88296	4.92357	4.85221	4.86121	4.879	4.90473	4.8656	4.81733	4.86255	4.90821	4.86851	4.90895	4.89522	4.92527
[truncated: 20 more columns]
